# Supplementary material for: 3-(m-Tol­yloxy)phthalonitrile
Source: Acta Crystallogr Sect E Struct Rep Online. 2008 Jan 9;64(Pt 2):o401. doi: 10.1107/S1600536807068225 (PMC2960461; doi:10.1107/S1600536807068225)
Supplement: Supplementary file 1 [file e-64-0o401-sup1.cif]

##############################################################################
###                                                                        ###
###        Electronic paper (Acta Crystallographica Section E)             ###
###                                                                        ###
##############################################################################
#                                                                            #
# This CIF contains the data in a paper accepted for publication in Acta     #
# Crystallographica Section E. It conforms to the requirements of Notes      #
# for Authors for Section E, and has been peer reviewed under the auspices   #
# of the IUCr Commission on Journals.                                        #
#                                                                            #
# Full details of the Crystallographic Information File format               #
# are given in the paper "The Crystallographic Information File (CIF):       #
# a New Standard Archive File for Crystallography" by S. R. Hall, F. H.      #
# Allen and I. D. Brown [Acta Cryst. (1991), A47, 655-685].                  #
#                                                                            #
# The current version of the core CIF dictionary is obtainable from          #
# ftp://ftp.iucr.org/pub/cif_core.dic. The current version number is 2.1.    #
#                                                                            #
# Software is freely available for graphical display of the structure(s) in  #
# this CIF.  For information consult the CIF home page http://www.iucr.org/  #
# cif/home.html                                                              #
#                                                                            #
##############################################################################
                                             
data_I
_audit_creation_method     SHELXL-97
_chemical_name_systematic
;
3-(m-Tolyloxy)phthalonitrile
;
_chemical_name_common     ?
_chemical_formula_moiety     'C15 H10 N2 O'
_chemical_formula_sum     'C15 H10 N2 O'
_chemical_formula_iupac     'C15 H10 N2 O'
_chemical_formula_weight     234.25
_chemical_melting_point     374
_symmetry_cell_setting     'Orthorhombic'
_symmetry_space_group_name_H-M     'P b c a'
_symmetry_space_group_name_Hall     '-P 2ac 2ab'
loop_
    _symmetry_equiv_pos_as_xyz
    'x, y, z'
    '-x+1/2, -y, z+1/2'
    '-x, y+1/2, -z+1/2'
    'x+1/2, -y+1/2, -z'
    '-x, -y, -z'
    'x-1/2, y, -z-1/2'
    'x, -y-1/2, z-1/2'
    '-x-1/2, y-1/2, z'
_cell_length_a     25.514(3)
_cell_length_b     14.6064(18)
_cell_length_c     6.6109(6)
_cell_angle_alpha     90.00
_cell_angle_beta     90.00
_cell_angle_gamma     90.00
_cell_volume     2463.7(5)
_cell_formula_units_Z     8
_cell_measurement_reflns_used     58
_cell_measurement_theta_min     2.79
_cell_measurement_theta_max     25.49
_cell_measurement_temperature     295(2)
_exptl_crystal_description     prism
_exptl_crystal_colour     colourless
_exptl_crystal_size_max     0.6
_exptl_crystal_size_mid     0.5
_exptl_crystal_size_min     0.3
_exptl_crystal_density_diffrn     1.263
_exptl_crystal_density_meas     ?
_exptl_crystal_density_method     'not measured'
_exptl_crystal_F_000     976
_exptl_absorpt_coefficient_mu     0.081
_exptl_absorpt_correction_type     none
_exptl_absorpt_process_details     ?
_exptl_absorpt_correction_T_min     ?
_exptl_absorpt_correction_T_max     ?
_exptl_special_details
;
;
_diffrn_ambient_temperature     295(2)
_diffrn_radiation_type     MoK\a
_diffrn_radiation_wavelength     0.71073
_diffrn_radiation_source     'fine--focus sealed tube'
_diffrn_radiation_monochromator     graphite
_diffrn_measurement_device_type     'Bruker P4'
_diffrn_measurement_method     \w
_diffrn_detector_area_resol_mean     ?
_diffrn_reflns_number     3094
_diffrn_reflns_av_R_equivalents     0.0406
_diffrn_reflns_av_sigmaI/netI     0.0287
_diffrn_reflns_theta_min     2.12
_diffrn_reflns_theta_max     25.49
_diffrn_reflns_theta_full     25.49
_diffrn_measured_fraction_theta_max     0.988
_diffrn_measured_fraction_theta_full     0.988
_diffrn_reflns_limit_h_min     -30
_diffrn_reflns_limit_h_max     1
_diffrn_reflns_limit_k_min     -17
_diffrn_reflns_limit_k_max     1
_diffrn_reflns_limit_l_min     -1
_diffrn_reflns_limit_l_max     8
_diffrn_standards_number     3
_diffrn_standards_interval_count     97
_diffrn_standards_interval_time     ?
_diffrn_standards_decay_%     0
_refine_special_details
;
 Refinement of F^2^ against ALL reflections. The weighted R--factor wR and
 goodness of fit S are based on F^2^, conventional R--factors R are based
 on F, with F set to zero for negative F^2^. The threshold expression of
 F^2^ > 2\s(F^2^) is used only for calculating R--factors(gt) etc. and is
 not relevant to the choice of reflections for refinement. R--factors based
 on F^2^ are statistically about twice as large as those based on F, and
 R--factors based on ALL data will be even larger.
;
_reflns_number_total     2254
_reflns_number_gt     1372
_reflns_threshold_expression     I>2\s(I)
_refine_ls_structure_factor_coef     Fsqd
_refine_ls_matrix_type     full
_refine_ls_R_factor_all     0.0881
_refine_ls_R_factor_gt     0.0539
_refine_ls_wR_factor_gt     0.0940
_refine_ls_wR_factor_ref     0.1092
_refine_ls_goodness_of_fit_ref     1.043
_refine_ls_restrained_S_all     1.043
_refine_ls_number_reflns     2254
_refine_ls_number_parameters     165
_refine_ls_number_restraints     0
_refine_ls_hydrogen_treatment     constr
_refine_ls_weighting_scheme     calc
_refine_ls_weighting_details
             'calc w=1/[\s^2^(Fo^2^)+(0.001P)^2^+2.2P] where P=(Fo^2^+2Fc^2^)/3'
_atom_sites_solution_hydrogens     geom
_atom_sites_solution_primary     direct
_atom_sites_solution_secondary     difmap
_refine_ls_shift/su_max     0.000
_refine_ls_shift/su_mean     0.000
_refine_diff_density_max     0.207
_refine_diff_density_min     -0.234
_refine_ls_extinction_method     'SHELXTL (Bruker, 1997)'
_refine_ls_extinction_coef     0.00028(6)
_refine_ls_extinction_expression
                                  'Fc^*^=kFc[1+0.001xFc^2^\l^3^/sin(2\q)]^-1/4^'
loop_
    _atom_type_symbol
    _atom_type_description
    _atom_type_scat_dispersion_real
    _atom_type_scat_dispersion_imag
    _atom_type_scat_source
    'C' 'C' 0.0033 0.0016
                         'International Tables Vol C Tables 4.2.6.8 and 6.1.1.4'
    'H' 'H' 0.0000 0.0000
                         'International Tables Vol C Tables 4.2.6.8 and 6.1.1.4'
    'N' 'N' 0.0061 0.0033
                         'International Tables Vol C Tables 4.2.6.8 and 6.1.1.4'
    'O' 'O' 0.0106 0.0060
                         'International Tables Vol C Tables 4.2.6.8 and 6.1.1.4'
_computing_data_collection     'XSCANS (Bruker, 1997)'
_computing_cell_refinement     'XSCANS (Bruker, 1997)'
_computing_data_reduction     'XSCANS (Bruker, 1997)'
_computing_structure_solution     'SHELXTL (Bruker, 1997)'
_computing_structure_refinement     'SHELXTL (Bruker, 1997)'
_computing_molecular_graphics     'SHELXTL (Bruker, 1997)'
_computing_publication_material     'SHELXTL (Bruker, 1997)'
loop_
    _atom_site_type_symbol
    _atom_site_label
    _atom_site_fract_x
    _atom_site_fract_y
    _atom_site_fract_z
    _atom_site_U_iso_or_equiv
    _atom_site_adp_type
    _atom_site_calc_flag
    _atom_site_refinement_flags
    _atom_site_occupancy
    _atom_site_disorder_assembly
    _atom_site_disorder_group
    O O1 0.65134(6) 0.53717(13) 0.7428(3) 0.0755(6) Uani d . 1 . .
    N N1 0.43352(8) 0.42711(17) 0.7588(4) 0.0682(7) Uani d . 1 . .
    N N2 0.57804(9) 0.33811(18) 0.7422(5) 0.0842(8) Uani d . 1 . .
    C C1 0.46678(9) 0.47844(18) 0.7550(4) 0.0532(6) Uani d . 1 . .
    C C2 0.57161(9) 0.41537(19) 0.7437(4) 0.0570(7) Uani d . 1 . .
    C C3 0.50933(9) 0.54397(17) 0.7508(4) 0.0510(6) Uani d . 1 . .
    C C4 0.56143(9) 0.51093(16) 0.7447(4) 0.0499(6) Uani d . 1 . .
    C C5 0.60184(9) 0.57428(18) 0.7405(4) 0.0568(6) Uani d . 1 . .
    C C6 0.59127(11) 0.66675(19) 0.7441(5) 0.0678(8) Uani d . 1 . .
    H H6A 0.6187 0.7086 0.7429 0.081 Uiso calc R 1 . .
    C C7 0.54050(11) 0.69742(19) 0.7495(5) 0.0708(8) Uani d . 1 . .
    H H7A 0.5338 0.7600 0.7514 0.085 Uiso calc R 1 . .
    C C8 0.49907(11) 0.63599(19) 0.7523(4) 0.0634(7) Uani d . 1 . .
    H H8A 0.4647 0.6571 0.7551 0.076 Uiso calc R 1 . .
    C C9 0.69296(10) 0.58418(18) 0.6486(5) 0.0641(8) Uani d . 1 . .
    C C10 0.74003(9) 0.58177(18) 0.7517(5) 0.0647(7) Uani d . 1 . .
    H H10A 0.7423 0.5552 0.8792 0.078 Uiso calc R 1 . .
    C C11 0.78408(10) 0.62010(19) 0.6599(6) 0.0757(9) Uani d . 1 . .
    C C12 0.77921(11) 0.6595(2) 0.4711(6) 0.0835(10) Uani d . 1 . .
    H H12A 0.8085 0.6851 0.4096 0.100 Uiso calc R 1 . .
    C C13 0.73158(12) 0.6617(2) 0.3718(6) 0.0822(10) Uani d . 1 . .
    H H13A 0.7289 0.6891 0.2452 0.099 Uiso calc R 1 . .
    C C14 0.68779(11) 0.6230(2) 0.4610(5) 0.0725(8) Uani d . 1 . .
    H H14A 0.6556 0.6233 0.3951 0.087 Uiso calc R 1 . .
    C C15 0.83646(11) 0.6162(2) 0.7674(7) 0.1120(16) Uani d . 1 . .
    H H15A 0.8590 0.6632 0.7152 0.168 Uiso calc R 1 . .
    H H15B 0.8523 0.5574 0.7455 0.168 Uiso calc R 1 . .
    H H15C 0.8313 0.6255 0.9098 0.168 Uiso calc R 1 . .
loop_
    _atom_site_aniso_label
    _atom_site_aniso_U_11
    _atom_site_aniso_U_22
    _atom_site_aniso_U_33
    _atom_site_aniso_U_12
    _atom_site_aniso_U_13
    _atom_site_aniso_U_23
    O1 0.0412(9) 0.0688(12) 0.1166(18) -0.0042(8) 0.0010(11) 0.0251(12)
    N1 0.0486(12) 0.0869(17) 0.0691(16) -0.0053(12) -0.0033(12) 0.0028(14)
    N2 0.0641(15) 0.0659(16) 0.123(3) 0.0005(12) 0.0043(16) 0.0054(17)
    C1 0.0453(13) 0.0675(16) 0.0469(14) 0.0045(12) -0.0021(12) 0.0014(13)
    C2 0.0411(12) 0.0611(16) 0.0688(18) -0.0028(12) 0.0024(13) 0.0046(15)
    C3 0.0461(12) 0.0618(15) 0.0452(14) 0.0005(11) -0.0002(12) 0.0005(12)
    C4 0.0433(12) 0.0564(14) 0.0500(14) 0.0003(11) 0.0015(12) 0.0024(13)
    C5 0.0447(12) 0.0627(15) 0.0630(17) -0.0007(11) -0.0008(13) 0.0029(14)
    C6 0.0603(16) 0.0609(16) 0.082(2) -0.0092(13) 0.0012(16) 0.0005(16)
    C7 0.0757(18) 0.0554(15) 0.081(2) 0.0070(14) 0.0064(17) -0.0022(16)
    C8 0.0555(14) 0.0682(17) 0.0665(17) 0.0106(13) 0.0057(14) 0.0006(15)
    C9 0.0456(13) 0.0553(15) 0.091(2) -0.0074(12) 0.0025(15) 0.0055(16)
    C10 0.0458(13) 0.0570(15) 0.091(2) 0.0012(12) -0.0044(15) 0.0047(16)
    C11 0.0420(14) 0.0559(16) 0.129(3) 0.0002(12) -0.0001(17) -0.0025(19)
    C12 0.0565(17) 0.0668(19) 0.127(3) -0.0029(14) 0.0243(19) 0.012(2)
    C13 0.075(2) 0.075(2) 0.097(3) -0.0020(16) 0.0121(19) 0.0110(19)
    C14 0.0572(16) 0.0723(19) 0.088(2) -0.0070(14) -0.0036(16) 0.0037(18)
    C15 0.0446(15) 0.090(2) 0.202(5) -0.0048(15) -0.022(2) 0.013(3)
_geom_special_details
;
 All s.u.'s (except the s.u.'s in the dihedral angle between two l.s. planes)
 are estimated using the full covariance matrix. The cell s.u.'s are taken into
 account individually in the estimation of s.u.'s in distances, angles and
 torsion angles; correlations between s.u.'s in cell parameters are only used
 when they are defined by crystal symmetry. An approximate (isotropic)
 treatment of cell s.u.'s is used for estimating s.u.'s involving l.s. planes.
;
loop_
    _geom_bond_atom_site_label_1
    _geom_bond_atom_site_label_2
    _geom_bond_site_symmetry_2
    _geom_bond_distance
    _geom_bond_publ_flag
    O1 C5 . 1.375(3) ?
    O1 C9 . 1.409(3) ?
    N1 C1 . 1.133(3) ?
    N2 C2 . 1.140(3) ?
    C1 C3 . 1.448(3) ?
    C2 C4 . 1.420(4) ?
    C3 C8 . 1.369(4) ?
    C3 C4 . 1.415(3) ?
    C4 C5 . 1.386(3) ?
    C5 C6 . 1.377(4) ?
    C6 C7 . 1.371(4) ?
    C6 H6A . 0.9300 ?
    C7 C8 . 1.387(4) ?
    C7 H7A . 0.9300 ?
    C8 H8A . 0.9300 ?
    C9 C14 . 1.370(4) ?
    C9 C10 . 1.381(4) ?
    C10 C11 . 1.394(4) ?
    C10 H10A . 0.9300 ?
    C11 C12 . 1.380(5) ?
    C11 C15 . 1.515(4) ?
    C12 C13 . 1.382(4) ?
    C12 H12A . 0.9300 ?
    C13 C14 . 1.384(4) ?
    C13 H13A . 0.9300 ?
    C14 H14A . 0.9300 ?
    C15 H15A . 0.9600 ?
    C15 H15B . 0.9600 ?
    C15 H15C . 0.9600 ?
loop_
    _geom_angle_atom_site_label_1
    _geom_angle_atom_site_label_2
    _geom_angle_atom_site_label_3
    _geom_angle_site_symmetry_1
    _geom_angle_site_symmetry_3
    _geom_angle
    _geom_angle_publ_flag
    C5 O1 C9 . . 119.7(2) ?
    N1 C1 C3 . . 179.8(3) ?
    N2 C2 C4 . . 177.7(3) ?
    C8 C3 C4 . . 121.0(2) ?
    C8 C3 C1 . . 120.4(2) ?
    C4 C3 C1 . . 118.7(2) ?
    C5 C4 C3 . . 118.2(2) ?
    C5 C4 C2 . . 121.3(2) ?
    C3 C4 C2 . . 120.5(2) ?
    O1 C5 C6 . . 124.5(2) ?
    O1 C5 C4 . . 114.8(2) ?
    C6 C5 C4 . . 120.6(2) ?
    C7 C6 C5 . . 120.4(2) ?
    C7 C6 H6A . . 119.8 ?
    C5 C6 H6A . . 119.8 ?
    C6 C7 C8 . . 120.6(3) ?
    C6 C7 H7A . . 119.7 ?
    C8 C7 H7A . . 119.7 ?
    C3 C8 C7 . . 119.3(2) ?
    C3 C8 H8A . . 120.4 ?
    C7 C8 H8A . . 120.4 ?
    C14 C9 C10 . . 122.7(3) ?
    C14 C9 O1 . . 121.9(3) ?
    C10 C9 O1 . . 115.2(3) ?
    C9 C10 C11 . . 118.4(3) ?
    C9 C10 H10A . . 120.8 ?
    C11 C10 H10A . . 120.8 ?
    C12 C11 C10 . . 119.2(3) ?
    C12 C11 C15 . . 121.3(3) ?
    C10 C11 C15 . . 119.5(3) ?
    C11 C12 C13 . . 121.2(3) ?
    C11 C12 H12A . . 119.4 ?
    C13 C12 H12A . . 119.4 ?
    C12 C13 C14 . . 119.9(3) ?
    C12 C13 H13A . . 120.1 ?
    C14 C13 H13A . . 120.1 ?
    C9 C14 C13 . . 118.5(3) ?
    C9 C14 H14A . . 120.8 ?
    C13 C14 H14A . . 120.8 ?
    C11 C15 H15A . . 109.5 ?
    C11 C15 H15B . . 109.5 ?
    H15A C15 H15B . . 109.5 ?
    C11 C15 H15C . . 109.5 ?
    H15A C15 H15C . . 109.5 ?
    H15B C15 H15C . . 109.5 ?
data_global
_journal_date_recd_electronic     2007-12-01
_journal_date_accepted     2007-12-22
_journal_name_full     'Acta Crystallographica, Section E'
_journal_year     2008
_journal_volume     64
_journal_issue      2
_journal_page_first     o401
_journal_page_last     o401
_journal_paper_category     QO
_journal_coeditor_code     RK2070
_publ_contact_author_name     'Xian-Fu Zhang'
_publ_contact_author_address
;
 Department of Chemistry Hebei Normal University of Science and Technology
 Qinhuangdao, Hebei Province PR China, 066004
;
_publ_contact_author_email     'zhangxianfu@tsinghua.org.cn'
_publ_contact_author_fax     '00863352039067'
_publ_contact_author_phone     '00863352039067'
_publ_section_title
;
3-(<i>m</i>-Tolyloxy)phthalonitrile
;
loop_
    _publ_author_name
    _publ_author_address
    'Zhang, Xian-Fu'
;
Department of Chemistry
Hebei Normal University of Science and Technology
Qinhuangdao
Hebei Province 066004
People's Republic of China
;
    'Jia, Dandan'
;
Department of Chemistry
Hebei Normal University of Science and Technology
Qinhuangdao
Hebei Province 066004
People's Republic of China
;
    'Liu, Qiang'
;
Department of Chemistry
Beijing University of Chemical Technology
Beijing 100029
People's Republic of China
;
    'Song, Aijun'
;
Department of Chemistry
Hebei Normal University of Science and Technology
Qinhuangdao
Hebei Province 066004
People's Republic of China
;
