# Supplementary material for: 3-(m-Tol­yloxy)phthalonitrile
Source: Acta Crystallogr Sect E Struct Rep Online. 2008 Jan 9;64(Pt 2):o401. doi: 10.1107/S1600536807068225 (PMC2960461; doi:10.1107/S1600536807068225)
Supplement: Supplementary file 2 [file e-64-0o401-Isup2.hkl]

# 
# h,k,l, Fc-squared, Fo-squared, sigma(Fo-squared) and status flag 
# 
data_I
_shelx_title ' try in Pbca' 
_shelx_refln_list_code          4 
_shelx_F_calc_maximum      402.87 
_exptl_crystal_F_000       976.00 
_reflns_d_resolution_high  0.8259 
 
loop_ 
 _symmetry_equiv_pos_as_xyz 
 'x, y, z' 
 '-x+1/2, -y, z+1/2' 
 '-x, y+1/2, -z+1/2' 
 'x+1/2, -y+1/2, -z' 
 '-x, -y, -z' 
 'x-1/2, y, -z-1/2' 
 'x, -y-1/2, z-1/2' 
 '-x-1/2, y-1/2, z' 
 
_cell_length_a    25.5141 
_cell_length_b    14.6064 
_cell_length_c     6.6109 
_cell_angle_alpha  90.000 
_cell_angle_beta   90.000 
_cell_angle_gamma  90.000 
 
_shelx_F_squared_multiplier     1.000 
 
loop_ 
 _refln_index_h 
 _refln_index_k 
 _refln_index_l 
 _refln_F_squared_calc 
 _refln_F_squared_meas 
 _refln_F_squared_sigma 
 _refln_observed_status 
   4   0   0    11422.52    11756.32    101.56 o 
   6   0   0     4223.48     4434.52     75.03 o 
   8   0   0     6671.16     7224.74    111.43 o 
  10   0   0      219.75      283.84     10.22 o 
  12   0   0     5444.31     5913.11    123.85 o 
  14   0   0     3564.09     3924.36    112.45 o 
  16   0   0      140.21      168.03      7.95 o 
  18   0   0      133.78      110.13      5.68 o 
  20   0   0       59.82       60.17      4.54 o 
  22   0   0       24.72       14.76      3.41 o 
  24   0   0      207.53      229.34     10.22 o 
  26   0   0      480.71      425.76     17.03 o 
  28   0   0      151.21      169.16      9.08 o 
  30   0   0      102.74       96.50      6.81 o 
   2   1   0     2465.52     2088.11    267.82 o 
   4   1   0     1544.42     1786.27     94.29 o 
   6   1   0      456.33      549.94     19.66 o 
   8   1   0      348.45      397.34     28.95 o 
  10   1   0      710.20      816.54     94.81 o 
  12   1   0     1803.75     1912.46     85.17 o 
  14   1   0      109.63      116.48      4.36 o 
  16   1   0      808.30      797.41     32.93 o 
  18   1   0        0.11       -0.57      0.80 o 
  20   1   0     1257.94     1185.35     32.93 o 
  22   1   0     1443.21     1366.18     72.10 o 
  24   1   0       27.04       29.72      3.55 o 
  26   1   0       13.73        7.95      1.89 o 
  28   1   0       12.81       11.07      2.92 o 
  30   1   0        7.20        5.68      2.41 o 
   2   2   0     2986.88     2703.41     46.61 o 
   4   2   0      207.44      183.93      7.95 o 
   6   2   0     1626.30     1690.07     48.84 o 
   8   2   0      287.56      289.52     12.49 o 
  10   2   0     2091.68     2254.42     71.55 o 
  12   2   0      795.18      881.11     34.06 o 
  14   2   0      582.22      669.89     26.11 o 
  16   2   0      412.40      387.16     15.90 o 
  18   2   0        1.06        1.14      1.14 o 
  20   2   0      382.08      348.56     15.90 o 
  22   2   0      803.58      755.04     34.06 o 
  24   2   0      481.16      425.76     18.17 o 
  26   2   0        8.09       12.49      4.54 o 
  28   2   0       33.89       30.65      4.54 o 
  30   2   0       53.02       53.36      6.81 o 
   4   3   0      372.76      324.73     12.49 o 
   6   3   0       87.96      108.99      4.54 o 
   8   3   0       63.82       82.88      3.41 o 
  10   3   0       33.28       30.65      2.27 o 
  12   3   0      766.78      877.70     32.93 o 
  14   3   0       31.11       24.98      2.27 o 
  16   3   0        0.95        0.00      1.14 o 
  18   3   0      194.73      180.52      9.08 o 
  20   3   0      361.46      363.31     14.76 o 
  22   3   0     2693.14     2694.72     86.30 o 
  24   3   0      115.66      115.80      6.81 o 
  26   3   0       13.33       12.49      3.41 o 
  28   3   0        6.17        3.41      3.41 o 
  30   3   0        5.49        1.14      2.27 o 
   0   4   0    30582.83    27599.42    220.85 o 
   2   4   0    15730.29    15097.41    169.83 o 
   4   4   0      753.89      673.36     22.71 o 
   6   4   0     1060.04      958.41     44.29 o 
   8   4   0      544.46      527.97     21.57 o 
  10   4   0     5792.23     6289.45    126.13 o 
  12   4   0     1998.62     2154.27     80.63 o 
  14   4   0      435.97      433.71     19.30 o 
  16   4   0       38.32       39.74      3.41 o 
  18   4   0      125.27      138.51      5.68 o 
  20   4   0      134.16      111.26      5.68 o 
  22   4   0      131.85      135.10      7.95 o 
  24   4   0       58.85       49.95      4.54 o 
  26   4   0       19.18        7.95      3.41 o 
  28   4   0        4.00        3.41      2.27 o 
  30   4   0        0.34       -1.14      1.14 o 
   2   5   0    11558.03    11590.34    160.46 o 
   4   5   0      176.63      193.01      9.08 o 
   6   5   0     2046.32     2153.32     69.28 o 
   8   5   0      508.79      566.57     22.71 o 
  10   5   0      211.49      249.78     11.35 o 
  12   5   0      990.94     1100.26     40.88 o 
  14   5   0      569.09      597.22     24.98 o 
  16   5   0      365.01      322.44     14.76 o 
  18   5   0       70.27       72.66      4.54 o 
  20   5   0      652.70      604.02     28.38 o 
  22   5   0       27.99       21.57      4.54 o 
  24   5   0       32.05       32.92      4.54 o 
  26   5   0       22.93       15.89      4.54 o 
  28   5   0       19.55       21.57      5.68 o 
   0   6   0      829.54      857.29     31.79 o 
   2   6   0     1251.41     1284.32     56.78 o 
   4   6   0      664.96      700.57     22.71 o 
   6   6   0       62.29       76.07      3.41 o 
   8   6   0      130.90      127.16      5.68 o 
  10   6   0       49.36       78.34      3.41 o 
  12   6   0       68.60       85.15      4.54 o 
  14   6   0      220.17      239.56     11.35 o 
  16   6   0     1284.53     1367.10     52.23 o 
  18   6   0       43.28       44.28      4.54 o 
  20   6   0      147.05      156.68      7.95 o 
  22   6   0      429.56      431.44     19.30 o 
  24   6   0       92.66       98.77      6.81 o 
  26   6   0        0.08        3.41      2.27 o 
  28   6   0        6.05        0.00      3.41 o 
   2   7   0     2413.58     2477.01     82.91 o 
   4   7   0      468.91      590.40     24.98 o 
   6   7   0       59.04       70.39      3.41 o 
   8   7   0     1959.00     1832.86     77.22 o 
  10   7   0      479.74      500.70     20.44 o 
  12   7   0      603.84      649.44     24.98 o 
  14   7   0     1351.08     1360.30     51.10 o 
  16   7   0        6.84        3.41      2.27 o 
  18   7   0      406.39      353.10     17.03 o 
  20   7   0      312.32      313.36     20.44 o 
  22   7   0        6.76       10.22      3.41 o 
  24   7   0        1.73        3.41      2.27 o 
  26   7   0        6.66        5.68      4.54 o 
  28   7   0        2.62        0.00      2.27 o 
   0   8   0      809.14      772.10     30.66 o 
   2   8   0      329.74      344.02     14.76 o 
   4   8   0      169.78      230.47      6.81 o 
   6   8   0     2791.06     2556.47     96.53 o 
   8   8   0       90.80      112.40      5.68 o 
  10   8   0       40.95       73.80      4.54 o 
  12   8   0      105.67      103.32      5.68 o 
  14   8   0       18.88       10.22      3.41 o 
  16   8   0        2.00        2.27      2.27 o 
  18   8   0      246.98      245.23     13.62 o 
  20   8   0       27.23       26.11      4.54 o 
  22   8   0        1.42        2.27      2.27 o 
  24   8   0       41.16       51.09      5.68 o 
  26   8   0       24.64       36.33      5.68 o 
   2   9   0       10.60       15.89      2.27 o 
   4   9   0       23.78       36.33      3.41 o 
   6   9   0      223.59      219.12      7.95 o 
   8   9   0     1436.74     1502.25     54.50 o 
  10   9   0       98.96      112.40      5.68 o 
  12   9   0       61.30       66.98      4.54 o 
  14   9   0       32.27       37.47      4.54 o 
  16   9   0      234.67      253.18      9.08 o 
  18   9   0        9.79        9.08      2.27 o 
  20   9   0       32.83       24.98      4.54 o 
  22   9   0        1.48       -1.14      2.27 o 
  24   9   0        8.71        9.08      3.41 o 
  26   9   0       28.79       29.52      4.54 o 
   0  10   0      155.05      175.98      6.81 o 
   2  10   0        1.34        4.54      2.27 o 
   4  10   0        3.28        2.27      2.27 o 
   6  10   0       37.75       29.52      3.41 o 
   8  10   0      989.14     1078.66     42.01 o 
  10  10   0      281.87      286.11     14.76 o 
  12  10   0      444.03      433.71     19.30 o 
  14  10   0      418.53      442.79     19.30 o 
  16  10   0       94.64      101.04      5.68 o 
  18  10   0       23.63       27.25      3.41 o 
  20  10   0        5.87        1.14      2.27 o 
  22  10   0       70.18       79.47      6.81 o 
  24  10   0        0.47        3.41      2.27 o 
   2  11   0       13.04        7.95      3.41 o 
   4  11   0      287.81      258.86     11.35 o 
   6  11   0      203.65      195.28      7.95 o 
   8  11   0      762.03      755.04     31.79 o 
  10  11   0       12.77       12.49      3.41 o 
  12  11   0       26.01       30.65      4.54 o 
  14  11   0      142.55      164.62     11.35 o 
  16  11   0       62.88       77.20      6.81 o 
  18  11   0        0.08        0.00      2.27 o 
  20  11   0       27.48       43.14      6.81 o 
  22  11   0       66.42       89.69      6.81 o 
  24  11   0       23.02       10.22      5.68 o 
   0  12   0      342.19      362.18     15.89 o 
   2  12   0       10.58        2.27      2.27 o 
   4  12   0       17.62        6.81      4.54 o 
   6  12   0     3292.21     3397.84    136.28 o 
   8  12   0      247.30      223.66     11.35 o 
  10  12   0        5.60        5.68      3.41 o 
  12  12   0       72.09       76.07      5.68 o 
  14  12   0        2.01        2.27      2.27 o 
  16  12   0       57.78       60.17      4.54 o 
  18  12   0       81.28       78.34      5.68 o 
  20  12   0       64.23       55.63      6.81 o 
  22  12   0       14.57       13.62      6.81 o 
   2  13   0        4.23        4.54      2.27 o 
   4  13   0        6.16        3.41      3.41 o 
   6  13   0       28.78       35.19      4.54 o 
   8  13   0        0.29        0.00      2.27 o 
  10  13   0       33.60       37.47      4.54 o 
  12  13   0        0.60        0.00      1.14 o 
  14  13   0        2.77        7.95      3.41 o 
  16  13   0       17.36       21.57      4.54 o 
  18  13   0       14.84       13.62      4.54 o 
  20  13   0       11.54       12.49      4.54 o 
   0  14   0       12.54       10.22      2.27 o 
   2  14   0       23.08       18.17      4.54 o 
   4  14   0       13.58       12.49      3.41 o 
   6  14   0      204.17      189.60      9.08 o 
   8  14   0       13.02        4.54      3.41 o 
  10  14   0       11.08       20.44      4.54 o 
  12  14   0        0.01        2.27      2.27 o 
  14  14   0        4.61        6.81      3.41 o 
  16  14   0      152.13      205.49     10.22 o 
  18  14   0        9.44       12.49      4.54 o 
   2  15   0       24.30       24.98      4.54 o 
   4  15   0       15.14       12.49      3.41 o 
   6  15   0       44.91       60.17      5.68 o 
   8  15   0       12.34       10.22      3.41 o 
  10  15   0       22.85       17.03      3.41 o 
  12  15   0        0.15        1.14      2.27 o 
  14  15   0        1.64        0.00      2.27 o 
  16  15   0       64.54       78.34      6.81 o 
   0  16   0       30.66       39.74      4.54 o 
   2  16   0        4.83        2.27      2.27 o 
   4  16   0        0.68        0.00      2.27 o 
   6  16   0       20.61       29.52      4.54 o 
   8  16   0        5.93        9.08      3.41 o 
  10  16   0        4.89        3.41      3.41 o 
  12  16   0       21.68       28.38      5.68 o 
   2  17   0       32.78       42.01      5.68 o 
   4  17   0       29.87       43.14      5.68 o 
   6  17   0       57.36       74.93      6.81 o 
   8  17   0        3.42       12.49      4.54 o 
   1   1   1      385.46      309.84      4.18 o 
   2   1   1    11869.92    12036.46    172.69 o 
   3   1   1     1436.84     1311.55     33.33 o 
   4   1   1     3530.62     3740.03     91.70 o 
   5   1   1      288.93      281.30      5.50 o 
   6   1   1     1240.68     1370.82     76.71 o 
   7   1   1       54.03       60.32      2.67 o 
   8   1   1     1773.59     2004.37     75.41 o 
   9   1   1      796.00      964.77     34.09 o 
  10   1   1     1243.95     1438.56     46.33 o 
  11   1   1      986.85     1173.36     24.54 o 
  12   1   1       46.79       41.39      2.29 o 
  13   1   1      362.09      377.16      6.92 o 
  14   1   1      398.60      383.25     10.49 o 
  15   1   1       27.21       29.20      1.49 o 
  16   1   1      474.11      463.55     14.59 o 
  17   1   1       34.37       30.72      1.80 o 
  18   1   1       34.43       39.16      1.80 o 
  19   1   1      150.04      121.41      2.95 o 
  20   1   1       13.17       11.41      1.70 o 
  21   1   1      200.18      183.76      4.75 o 
  22   1   1     1873.95     1821.94     48.01 o 
  23   1   1      115.15      105.21      3.41 o 
  24   1   1       12.45        9.81      1.80 o 
  25   1   1       17.52       12.16      2.79 o 
  26   1   1       25.21       26.78      2.27 o 
  27   1   1        0.21        0.85      1.14 o 
  28   1   1       41.40       34.87      2.84 o 
  29   1   1        4.32        3.41      1.49 o 
  30   1   1       22.86       17.48      2.21 o 
   0   2   1    23516.35    20678.94    148.79 o 
   1   2   1    15447.79    12473.87    350.19 o 
   2   2   1     1249.16     1519.43    145.38 o 
   3   2   1     6892.71     5749.48     66.33 o 
   4   2   1      484.84      497.53     45.99 o 
   5   2   1      385.21      346.32     21.57 o 
   6   2   1    13941.92    15065.74    156.60 o 
   7   2   1      227.92      208.96     28.95 o 
   8   2   1     8958.95     9981.02    103.49 o 
   9   2   1      975.00     1066.30     35.72 o 
  10   2   1     1708.95     1842.00     48.98 o 
  11   2   1      978.29     1134.11     26.89 o 
  12   2   1      161.42      168.98     11.92 o 
  13   2   1      183.21      223.06     15.89 o 
  14   2   1      907.06      904.62     25.28 o 
  15   2   1       13.52       12.16      1.89 o 
  16   2   1      885.24      906.78     40.88 o 
  17   2   1        5.61        2.84      1.70 o 
  18   2   1      408.58      398.45     13.90 o 
  19   2   1        1.64       -0.57      1.61 o 
  20   2   1     2516.95     2534.36    102.20 o 
  21   2   1       61.63       67.42      4.54 o 
  22   2   1      186.81      193.27     10.22 o 
  23   2   1      115.79      118.09      4.82 o 
  24   2   1      128.82      115.85      4.82 o 
  25   2   1       52.27       44.55      3.55 o 
  26   2   1       36.38       36.75      7.38 o 
  27   2   1        4.57        0.23      1.89 o 
  28   2   1       30.37       17.03      2.72 o 
  29   2   1        6.90        4.38      2.72 o 
  30   2   1        0.65        2.95      2.27 o 
   1   3   1       39.49       33.54      1.14 o 
   2   3   1       22.92       17.11      1.14 o 
   3   3   1       23.78       14.85      1.14 o 
   4   3   1    16396.88    15664.54    169.82 o 
   5   3   1       21.92       21.63      1.61 o 
   6   3   1      122.33      114.97      6.81 o 
   7   3   1      188.41      170.48      9.08 o 
   8   3   1     1131.27     1240.59     52.80 o 
   9   3   1      567.81      566.64     15.64 o 
  10   3   1      335.18      374.86     10.82 o 
  11   3   1      454.77      485.07     14.84 o 
  12   3   1     2371.23     2858.94    158.43 o 
  13   3   1       74.90       79.60      2.72 o 
  14   3   1       52.58       53.46      2.41 o 
  15   3   1       10.03        6.90      1.61 o 
  16   3   1       39.14       36.98      2.41 o 
  17   3   1      100.92       94.89      3.21 o 
  18   3   1       54.66       61.39      3.21 o 
  19   3   1      220.39      213.00      5.62 o 
  20   3   1     1429.58     1381.58     38.51 o 
  21   3   1      122.94      129.28      7.38 o 
  22   3   1      857.25      795.13     24.73 o 
  23   3   1       64.52       66.34      5.68 o 
  24   3   1       39.71       49.06      3.41 o 
  25   3   1       30.66       32.15      3.41 o 
  26   3   1        0.04        1.14      2.27 o 
  27   3   1        5.02        1.70      1.61 o 
  28   3   1        1.09        1.14      1.89 o 
  29   3   1        1.02        0.38      2.27 o 
  30   3   1        7.49        5.11      2.41 o 
   0   4   1     4795.63     4646.70    499.52 o 
   1   4   1      718.62      616.04     11.64 o 
   2   4   1    16037.36    14095.15    595.87 o 
   3   4   1      721.80      614.20     19.30 o 
   4   4   1       72.75       84.11      4.54 o 
   5   4   1      831.66      688.92     18.75 o 
   6   4   1      852.70      870.91     52.80 o 
   7   4   1      464.37      388.94     26.11 o 
   8   4   1     4583.39     4876.55     76.32 o 
   9   4   1      229.94      221.54      6.79 o 
  10   4   1      186.64      235.39      7.09 o 
  11   4   1       37.53       43.41      3.41 o 
  12   4   1     1283.49     1397.91     49.96 o 
  13   4   1       21.63       15.35      1.61 o 
  14   4   1       17.64       23.40      1.70 o 
  15   4   1      103.17      103.63      5.68 o 
  16   4   1       42.39       37.33      3.97 o 
  17   4   1      127.80      124.98      4.01 o 
  18   4   1       11.73       19.81      6.24 o 
  19   4   1      122.73      118.56      4.54 o 
  20   4   1      512.86      528.04     23.84 o 
  21   4   1       50.38       40.09      4.54 o 
  22   4   1        0.00       -0.76      1.02 o 
  23   4   1        3.45        1.70      2.84 o 
  24   4   1      156.75      156.07      9.08 o 
  25   4   1        0.07       -0.57      1.61 o 
  26   4   1       11.42       18.87      2.92 o 
  27   4   1        2.52        1.14      1.61 o 
  28   4   1       81.18       73.95      4.82 o 
  29   4   1        0.76        0.45      3.41 o 
   1   5   1      128.42       96.15      1.90 o 
   2   5   1     2824.54     2646.86     60.20 o 
   3   5   1      769.44      636.15     19.30 o 
   4   5   1      387.74      382.48      9.45 o 
   5   5   1      556.68      544.61     14.84 o 
   6   5   1      191.00      192.03      7.38 o 
   7   5   1       17.39       19.88      1.61 o 
   8   5   1     1156.06     1216.48     32.34 o 
   9   5   1      157.09      149.05     11.35 o 
  10   5   1      915.17      940.78     24.48 o 
  11   5   1      467.97      474.41     14.76 o 
  12   5   1     1274.62     1290.24     78.35 o 
  13   5   1      368.14      352.77     11.13 o 
  14   5   1        3.41        6.90      1.61 o 
  15   5   1       40.80       38.09      2.72 o 
  16   5   1       47.12       39.87      2.41 o 
  17   5   1        6.31        5.11      1.61 o 
  18   5   1      134.83      141.29      4.81 o 
  19   5   1       55.39       56.77      3.21 o 
  20   5   1      751.10      729.21     21.55 o 
  21   5   1       56.39       49.95      3.97 o 
  22   5   1       39.90       47.12      4.01 o 
  23   5   1       16.94       12.27      2.72 o 
  24   5   1      197.24      199.69     11.92 o 
  25   5   1        0.40        0.00      2.27 o 
  26   5   1       11.41        4.54      3.97 o 
  27   5   1        3.99        1.14      1.61 o 
  28   5   1       19.25        6.81      3.97 o 
  29   5   1        8.27        7.81      2.92 o 
   0   6   1      775.08      801.38     67.56 o 
   1   6   1     1136.97     1015.97     29.08 o 
   2   6   1      186.04      252.05     11.92 o 
   3   6   1      499.80      439.91     27.82 o 
   4   6   1      905.27      977.59    111.28 o 
   5   6   1       40.37       34.64      1.61 o 
   6   6   1        1.12        3.41      0.80 o 
   7   6   1       65.79       61.92      2.41 o 
   8   6   1      102.22      122.44      3.55 o 
   9   6   1      165.48      164.05      5.17 o 
  10   6   1      521.70      582.30     23.84 o 
  11   6   1       94.96       96.96      3.97 o 
  12   6   1       23.70       26.59      1.89 o 
  13   6   1       23.52       24.42      2.41 o 
  14   6   1        3.18        1.89      1.14 o 
  15   6   1        0.20        0.57      0.80 o 
  16   6   1        1.22       -0.38      1.14 o 
  17   6   1        1.70        3.41      1.61 o 
  18   6   1      103.16      103.28      7.38 o 
  19   6   1        0.81        1.70      1.61 o 
  20   6   1      250.79      256.18     13.62 o 
  21   6   1       14.82       17.71      3.41 o 
  22   6   1        1.69        2.27      1.61 o 
  23   6   1       15.55        9.65      2.92 o 
  24   6   1      172.19      177.99      7.38 o 
  25   6   1        5.58        3.97      2.41 o 
  26   6   1       20.39       22.50      2.84 o 
  27   6   1        0.48        2.27      1.61 o 
  28   6   1       23.08       12.20      4.54 o 
   1   7   1        1.85        1.14      0.63 o 
   2   7   1      362.77      361.28     11.24 o 
   3   7   1        0.08        0.57      0.80 o 
   4   7   1     1590.76     1622.83     85.17 o 
   5   7   1       54.35       48.85      2.41 o 
   6   7   1      347.29      336.24     11.62 o 
   7   7   1      134.48      117.22      5.68 o 
   8   7   1       42.86       35.20      2.41 o 
   9   7   1      213.06      192.11      5.45 o 
  10   7   1     1887.85     1972.42     61.42 o 
  11   7   1       41.47       39.77      2.41 o 
  12   7   1      665.07      662.80     19.66 o 
  13   7   1        2.53        3.97      1.61 o 
  14   7   1      193.12      200.47      6.42 o 
  15   7   1       11.49       12.90      2.27 o 
  16   7   1      261.07      248.75      8.40 o 
  17   7   1       42.93       42.58      3.21 o 
  18   7   1       71.07       55.35      3.97 o 
  19   7   1       39.12       45.02      3.21 o 
  20   7   1      179.86      175.83      5.98 o 
  21   7   1       20.54       24.42      2.41 o 
  22   7   1       21.86       19.88      2.41 o 
  23   7   1       12.08        8.91      3.97 o 
  24   7   1       55.11       54.59      4.01 o 
  25   7   1        3.50        6.13      1.89 o 
  26   7   1        8.56        7.95      3.21 o 
  27   7   1        2.00        5.45      1.89 o 
  28   7   1        2.45        5.03      2.72 o 
   0   8   1        4.87        1.89      1.14 o 
   1   8   1      154.77      154.56      4.10 o 
   2   8   1     1832.15     2123.28     59.79 o 
   3   8   1      150.80      139.28     10.22 o 
   4   8   1      678.87      637.70     18.75 o 
   5   8   1      169.94      158.70      5.68 o 
   6   8   1      724.35      710.28     19.88 o 
   7   8   1      175.76      167.17      6.81 o 
   8   8   1        2.78        1.14      1.61 o 
   9   8   1       93.21       90.35      3.21 o 
  10   8   1        2.68        5.45      1.89 o 
  11   8   1       20.57       23.90      2.41 o 
  12   8   1      530.65      554.48     21.57 o 
  13   8   1       20.44       19.57      2.41 o 
  14   8   1     1559.79     1660.70     41.75 o 
  15   8   1       85.52      101.64      4.01 o 
  16   8   1      120.63      115.31      4.01 o 
  17   8   1      101.69      111.48      4.36 o 
  18   8   1      135.16      128.58      5.45 o 
  19   8   1       72.46       74.08      4.54 o 
  20   8   1      100.94      103.91      4.82 o 
  21   8   1       22.88       23.67      4.54 o 
  22   8   1       24.45       22.15      2.41 o 
  23   8   1        3.94        3.86      2.27 o 
  24   8   1       22.84       12.92      2.72 o 
  25   8   1        0.06       -1.14      1.61 o 
  26   8   1       12.04       10.94      3.97 o 
  27   8   1        1.61        0.57      1.61 o 
   1   9   1       20.09       15.78      1.34 o 
   2   9   1     1149.16     1148.65     34.63 o 
   3   9   1       96.67       94.14     10.22 o 
   4   9   1       73.32       73.81      3.21 o 
   5   9   1       71.31       70.39      3.21 o 
   6   9   1       57.23       46.55      2.41 o 
   7   9   1        0.29        2.65      1.14 o 
   8   9   1       22.81       17.09      1.89 o 
   9   9   1       33.43       30.61      3.97 o 
  10   9   1        0.59        0.57      1.70 o 
  11   9   1       31.28       32.15      3.41 o 
  12   9   1      263.36      318.87     10.01 o 
  13   9   1       21.92       25.40      2.72 o 
  14   9   1      949.56      935.41     60.74 o 
  15   9   1        7.36        9.95      5.11 o 
  16   9   1      153.78      163.01      5.17 o 
  17   9   1        0.98        0.57      1.61 o 
  18   9   1      194.74      174.43      5.98 o 
  19   9   1        2.12        2.04      1.89 o 
  20   9   1        0.62        0.00      1.61 o 
  21   9   1        0.90        1.14      1.61 o 
  22   9   1       11.12       15.30      3.97 o 
  23   9   1        0.00        0.57      1.61 o 
  24   9   1       16.16       24.15      3.55 o 
  25   9   1        3.68        1.59      3.41 o 
  26   9   1       26.20       31.58      3.55 o 
   0  10   1      554.31      507.25     28.38 o 
   1  10   1        0.40        0.16      0.63 o 
   2  10   1      131.68      125.26      6.81 o 
   3  10   1       17.94       16.22      2.41 o 
   4  10   1        0.75        1.89      1.02 o 
   5  10   1       31.14       34.64      2.41 o 
   6  10   1       46.36       38.39      3.97 o 
   7  10   1       38.99       36.96      2.72 o 
   8  10   1      220.91      218.19      9.65 o 
   9  10   1       13.24       13.62      2.41 o 
  10  10   1      262.96      266.54     10.01 o 
  11  10   1        0.34        1.14      1.61 o 
  12  10   1      271.91      293.53     17.03 o 
  13  10   1        0.59        2.27      2.84 o 
  14  10   1     2348.65     2558.51    161.25 o 
  15  10   1        0.84        2.27      1.89 o 
  16  10   1      113.38      108.44      7.95 o 
  17  10   1        5.78        5.11      2.84 o 
  18  10   1      478.26      522.14     16.33 o 
  19  10   1        0.51        2.27      1.61 o 
  20  10   1       85.37       97.64      4.82 o 
  21  10   1        0.24        1.70      1.70 o 
  22  10   1       94.33       78.91      4.82 o 
  23  10   1        0.06       -0.57      1.61 o 
  24  10   1        0.66        3.41      2.41 o 
  25  10   1        0.10       -1.70      2.84 o 
   1  11   1        1.09        0.45      0.86 o 
   2  11   1      240.15      256.80      7.09 o 
   3  11   1        0.15       -0.38      1.02 o 
   4  11   1      160.91      129.95      4.62 o 
   5  11   1        2.16        0.00      1.61 o 
   6  11   1      335.48      388.49     11.62 o 
   7  11   1       16.15       15.85      2.84 o 
   8  11   1      447.60      447.47     23.84 o 
   9  11   1       10.73       12.49      2.41 o 
  10  11   1      131.41      132.92      4.82 o 
  11  11   1        3.05        2.72      1.89 o 
  12  11   1        0.09        0.57      1.61 o 
  13  11   1        0.61        0.00      1.61 o 
  14  11   1       45.48       45.01      5.68 o 
  15  11   1        3.65        7.95      2.41 o 
  16  11   1       27.11       31.83      3.21 o 
  17  11   1        3.01        0.57      1.61 o 
  18  11   1       26.85       22.76      3.21 o 
  19  11   1        1.43        1.14      1.61 o 
  20  11   1       48.15       51.11      4.01 o 
  21  11   1        0.09        2.27      1.61 o 
  22  11   1        5.59        2.27      2.84 o 
  23  11   1        0.52        1.14      1.61 o 
   0  12   1       81.61      102.65      4.36 o 
   1  12   1        0.78       -0.23      0.86 o 
   2  12   1       25.78       21.57      2.41 o 
   3  12   1        3.75        5.68      1.61 o 
   4  12   1       31.45       20.78      3.41 o 
   5  12   1       10.59       14.21      2.41 o 
   6  12   1       59.51       79.11      4.01 o 
   7  12   1        7.15       10.82      2.41 o 
   8  12   1      296.25      332.31      9.63 o 
   9  12   1        0.42        0.00      1.61 o 
  10  12   1      232.30      268.88     15.89 o 
  11  12   1        0.44        0.00      1.61 o 
  12  12   1        0.02        0.00      1.61 o 
  13  12   1        0.05       -0.80      0.80 o 
  14  12   1       78.64       83.64      7.95 o 
  15  12   1        0.45       -0.76      2.27 o 
  16  12   1        1.18        0.00      1.61 o 
  17  12   1        3.66        4.31      3.97 o 
  18  12   1       10.48        6.81      2.72 o 
  19  12   1        2.30        1.14      2.84 o 
  20  12   1       17.25       17.11      2.41 o 
  21  12   1        1.84        0.91      1.89 o 
  22  12   1       16.65        8.66      2.92 o 
   1  13   1        0.01        0.68      0.86 o 
   2  13   1      166.59      167.51      6.42 o 
   3  13   1        0.98        2.27      1.61 o 
   4  13   1        0.22        1.70      1.61 o 
   5  13   1        0.49        2.27      1.61 o 
   6  13   1       26.45       24.77      4.54 o 
   7  13   1        2.01        2.72      2.27 o 
   8  13   1      600.08      634.80     24.41 o 
   9  13   1        2.70        2.04      1.89 o 
  10  13   1       75.32       89.56      6.24 o 
  11  13   1        0.78        0.00      1.70 o 
  12  13   1        7.91       18.45      2.41 o 
  13  13   1        0.00        1.70      1.61 o 
  14  13   1        2.06        0.91      1.89 o 
  15  13   1        0.30        1.14      1.61 o 
  16  13   1        3.90        7.38      2.41 o 
  17  13   1        0.42       -1.61      1.61 o 
  18  13   1        5.95        2.04      1.89 o 
  19  13   1        0.38        0.57      1.61 o 
  20  13   1        0.01        2.27      1.61 o 
   0  14   1      222.07      259.57     14.76 o 
   1  14   1       13.70       16.89      1.93 o 
   2  14   1      167.08      162.81      7.95 o 
   3  14   1       11.72       12.25      2.72 o 
   4  14   1       99.42       89.54      9.65 o 
   5  14   1        6.47        5.68      2.03 o 
   6  14   1       20.40       14.00      3.41 o 
   7  14   1        8.28       10.76      2.72 o 
   8  14   1        0.95       -0.38      2.84 o 
   9  14   1        5.57        6.81      2.41 o 
  10  14   1       11.38       16.48      3.41 o 
  11  14   1        0.73        0.57      1.61 o 
  12  14   1        2.42        1.70      2.84 o 
  13  14   1        0.61        2.04      1.89 o 
  14  14   1       74.52       99.91      5.17 o 
  15  14   1        3.37        4.54      2.41 o 
  16  14   1       52.45       61.70      4.36 o 
  17  14   1        3.56        5.68      3.21 o 
  18  14   1        9.45       18.17      2.92 o 
   1  15   1        0.07        0.28      1.14 o 
   2  15   1       30.58       49.70      4.54 o 
   3  15   1        2.17        0.57      1.61 o 
   4  15   1        5.98        2.04      1.89 o 
   5  15   1        3.49        4.22      2.72 o 
   6  15   1       23.32       21.36      5.11 o 
   7  15   1        0.57        2.50      1.89 o 
   8  15   1       11.01       12.16      2.41 o 
   9  15   1        0.01        0.00      1.61 o 
  10  15   1       66.49       85.72      4.82 o 
  11  15   1        0.69        1.70      1.70 o 
  12  15   1        3.90        6.24      3.21 o 
  13  15   1        2.43        3.41      2.41 o 
  14  15   1       40.69       65.21      5.68 o 
  15  15   1        0.01       -0.57      1.61 o 
   0  16   1        6.80        9.85      5.11 o 
   1  16   1        0.65        1.82      1.34 o 
   2  16   1        8.78        5.11      2.41 o 
   3  16   1        2.76        3.97      2.84 o 
   4  16   1       15.41       23.10      5.11 o 
   5  16   1        4.44        4.54      2.41 o 
   6  16   1       22.92       20.16      4.54 o 
   7  16   1        3.00        3.97      2.41 o 
   8  16   1        0.14        1.14      1.89 o 
   9  16   1        1.12        1.14      1.61 o 
  10  16   1        0.00        0.57      1.61 o 
  11  16   1        0.01        0.57      1.61 o 
  12  16   1        4.36        4.54      2.41 o 
   1  17   1        0.06        1.14      1.31 o 
   2  17   1       33.73       41.83      4.36 o 
   3  17   1        0.49       -1.14      2.27 o 
   4  17   1       30.67       48.31      4.01 o 
   5  17   1        0.61       -1.70      1.70 o 
   6  17   1       18.72       31.58      3.55 o 
   7  17   1        0.37        0.45      1.89 o 
   0   0   2   162306.70   163367.00    521.81 o 
   1   0   2       63.64       42.58      1.61 o 
   2   0   2    37944.44    40479.15    261.08 o 
   3   0   2     1120.63     1056.11     45.42 o 
   4   0   2        3.21        2.27      1.14 o 
   5   0   2       29.74       14.76      2.27 o 
   6   0   2     3021.56     3181.82     85.20 o 
   7   0   2      282.51      286.11     13.62 o 
   8   0   2      159.76      162.35      7.95 o 
   9   0   2      900.09     1020.79     37.47 o 
  10   0   2     2045.70     2375.79     87.45 o 
  11   0   2      418.17      547.25     18.17 o 
  12   0   2     5166.19     6112.09    137.47 o 
  13   0   2      358.10      415.54     18.17 o 
  14   0   2     1504.70     1748.70     81.76 o 
  15   0   2       52.89       55.63      3.41 o 
  16   0   2       26.27       43.14      3.41 o 
  17   0   2       27.15       39.74      4.54 o 
  18   0   2       27.48       22.71      3.41 o 
  19   0   2       75.80       76.07      4.54 o 
  20   0   2      310.23      311.09     18.17 o 
  21   0   2       71.08       63.58      4.54 o 
  22   0   2      340.30      384.88     17.03 o 
  23   0   2       34.11       27.25      5.68 o 
  24   0   2        1.26       -2.27      2.27 o 
  25   0   2        0.12        2.27      2.27 o 
  26   0   2      110.47      106.72      7.95 o 
  27   0   2       18.62       13.62      4.54 o 
  28   0   2      109.51       88.56      6.81 o 
  29   0   2       11.18        7.95      3.41 o 
   1   1   2        3.75        3.91      1.31 o 
   2   1   2      607.37      624.54     15.26 o 
   3   1   2       17.02       12.49      1.02 o 
   4   1   2     1133.64     1237.26     35.33 o 
   5   1   2      127.85      110.32      4.54 o 
   6   1   2      442.60      425.90     13.06 o 
   7   1   2      237.45      254.34      8.83 o 
   8   1   2      127.27      135.14      3.21 o 
   9   1   2      316.96      326.89      9.21 o 
  10   1   2     2668.85     3106.29    120.39 o 
  11   1   2      386.17      453.65     23.28 o 
  12   1   2        0.43        2.84      1.61 o 
  13   1   2      235.50      253.79      8.52 o 
  14   1   2       72.69      101.31      3.55 o 
  15   1   2       21.29       26.56      3.41 o 
  16   1   2      358.66      430.89     13.65 o 
  17   1   2        8.30        9.65      2.27 o 
  18   1   2      295.97      294.67     16.46 o 
  19   1   2        0.04        1.14      1.61 o 
  20   1   2       38.09       36.37      3.21 o 
  21   1   2        3.59        1.70      2.41 o 
  22   1   2      133.36      111.55      4.36 o 
  23   1   2        4.61        5.68      1.89 o 
  24   1   2       50.52       41.49      3.55 o 
  25   1   2        2.15        1.14      1.61 o 
  26   1   2        0.50       -1.61      1.61 o 
  27   1   2        2.37        2.27      1.61 o 
  28   1   2        9.98        9.12      5.11 o 
  29   1   2        0.30        0.00      1.61 o 
   0   2   2    17950.75    18199.64    178.93 o 
   1   2   2      978.43      909.86     30.51 o 
   2   2   2      353.02      403.07     14.76 o 
   3   2   2      138.71      110.13      4.54 o 
   4   2   2      132.55      152.14      7.95 o 
   5   2   2       41.79       39.74      2.27 o 
   6   2   2      102.54      105.59      3.41 o 
   7   2   2       43.58       34.06      2.27 o 
   8   2   2       12.25       15.89      2.27 o 
   9   2   2       33.36       29.52      2.27 o 
  10   2   2     1191.13     1410.30     66.99 o 
  11   2   2        8.13       11.35      2.27 o 
  12   2   2      271.82      305.41     13.62 o 
  13   2   2       17.72       24.98      2.27 o 
  14   2   2      719.44      723.26     30.66 o 
  15   2   2        0.10        0.00      1.14 o 
  16   2   2       42.28       46.55      3.41 o 
  17   2   2        0.17        0.00      1.14 o 
  18   2   2      125.70      123.75      6.81 o 
  19   2   2        0.49       -1.14      1.14 o 
  20   2   2       49.05       35.20      5.68 o 
  21   2   2        0.61       -1.14      2.27 o 
  22   2   2      370.29      384.88     14.76 o 
  23   2   2       11.24       11.35      3.41 o 
  24   2   2      371.50      347.42     12.49 o 
  25   2   2       22.56       18.17      3.41 o 
  26   2   2        1.51        1.14      2.27 o 
  27   2   2        3.87        5.68      3.41 o 
  28   2   2       42.48       45.41      5.68 o 
  29   2   2        1.79        0.00      2.27 o 
   1   3   2       31.62       23.84      1.61 o 
   2   3   2      522.74      551.82     19.30 o 
   3   3   2       23.14       15.89      1.14 o 
   4   3   2      567.15      574.53     22.71 o 
   5   3   2        6.93        4.54      1.14 o 
   6   3   2      168.89      188.47      7.95 o 
   7   3   2       11.92       11.35      1.14 o 
   8   3   2       96.40       88.56      3.41 o 
   9   3   2      169.34      185.06      7.95 o 
  10   3   2      467.55      524.55     21.57 o 
  11   3   2      259.86      282.70     11.35 o 
  12   3   2       65.47       54.50      3.41 o 
  13   3   2      157.87      168.03      6.81 o 
  14   3   2      266.82      294.06     13.62 o 
  15   3   2       19.82       12.49      2.27 o 
  16   3   2        9.55       10.22      3.41 o 
  17   3   2        0.50        1.14      2.27 o 
  18   3   2        0.02        0.00      1.14 o 
  19   3   2       14.21       12.49      2.27 o 
  20   3   2        6.11       11.35      3.41 o 
  21   3   2       40.25       37.47      4.54 o 
  22   3   2      803.66      780.01     36.33 o 
  23   3   2       41.24       36.33      4.54 o 
  24   3   2        3.67        5.68      3.41 o 
  25   3   2       11.59       13.62      4.54 o 
  26   3   2        4.30        4.54      3.41 o 
  27   3   2        2.48        0.00      2.27 o 
  28   3   2       44.93       31.79      5.68 o 
  29   3   2        0.60       -1.14      2.27 o 
   0   4   2        1.65        3.41      1.14 o 
   1   4   2       76.45       61.39      2.41 o 
   2   4   2        0.51        0.00      1.14 o 
   3   4   2        1.93        1.14      1.14 o 
   4   4   2      136.14      165.76      6.81 o 
   5   4   2       36.44       37.47      2.27 o 
   6   4   2     1555.25     1521.69     63.59 o 
   7   4   2        4.79        4.54      1.14 o 
   8   4   2      325.66      365.59     17.03 o 
   9   4   2      249.72      260.00     11.35 o 
  10   4   2      977.28     1050.30     40.88 o 
  11   4   2      237.88      252.05     11.35 o 
  12   4   2     2065.41     2137.18     89.71 o 
  13   4   2      143.59      155.54      7.95 o 
  14   4   2      217.11      212.31      9.08 o 
  15   4   2       31.22       22.71      3.41 o 
  16   4   2       17.66       15.89      3.41 o 
  17   4   2        0.71        5.68      2.27 o 
  18   4   2       41.30       47.68      4.54 o 
  19   4   2        3.24        5.68      3.41 o 
  20   4   2        0.76       -2.27      2.27 o 
  21   4   2        6.76        6.81      3.41 o 
  22   4   2        0.18       -1.14      2.27 o 
  23   4   2       14.27       12.49      3.41 o 
  24   4   2      225.42      198.68      9.08 o 
  25   4   2       10.07       12.49      3.41 o 
  26   4   2        0.02        2.27      2.27 o 
  27   4   2       12.48        6.81      3.41 o 
  28   4   2        0.12        0.00      2.27 o 
  29   4   2        9.58        6.81      4.54 o 
   1   5   2      178.81      180.13      5.98 o 
   2   5   2     5172.39     5006.22    111.35 o 
   3   5   2      318.90      299.74     14.76 o 
   4   5   2      346.05      278.17     13.62 o 
   5   5   2      349.88      359.91     15.90 o 
   6   5   2      267.82      270.22     11.35 o 
   7   5   2      362.88      342.88     15.90 o 
   8   5   2     1672.66     1558.00     72.68 o 
   9   5   2       89.02       96.50      4.54 o 
  10   5   2      135.92      144.19      5.68 o 
  11   5   2       18.13       22.71      2.27 o 
  12   5   2       20.07       17.03      2.27 o 
  13   5   2        0.08        1.14      1.14 o 
  14   5   2      135.86      105.59      5.68 o 
  15   5   2        7.90        7.95      2.27 o 
  16   5   2       85.31       94.23      4.54 o 
  17   5   2        0.05       -1.14      1.14 o 
  18   5   2       48.87       47.68      4.54 o 
  19   5   2        6.51        1.14      2.27 o 
  20   5   2       38.97       38.60      4.54 o 
  21   5   2       13.16        6.81      3.41 o 
  22   5   2      292.40      277.02     10.22 o 
  23   5   2       12.81       12.49      4.54 o 
  24   5   2      127.56      123.75      6.81 o 
  25   5   2        0.13       -2.27      2.27 o 
  26   5   2        0.27        1.14      2.27 o 
  27   5   2        4.66        3.41      3.41 o 
  28   5   2        3.32        4.54      3.41 o 
   0   6   2       82.72       90.83      3.41 o 
   1   6   2     1055.37     1028.74     50.53 o 
   2   6   2     2936.05     2906.47     89.73 o 
   3   6   2      694.83      644.92     26.11 o 
   4   6   2       65.00       94.23      4.54 o 
   5   6   2      185.35      179.38      9.08 o 
   6   6   2      455.08      466.64     19.30 o 
   7   6   2        1.18        1.14      1.14 o 
   8   6   2       76.38       87.42      4.54 o 
   9   6   2       97.44       94.23      4.54 o 
  10   6   2        0.18       -1.14      1.14 o 
  11   6   2       76.11       86.28      4.54 o 
  12   6   2        8.79        7.95      3.41 o 
  13   6   2        6.87        7.95      2.27 o 
  14   6   2        8.28        9.08      2.27 o 
  15   6   2        8.00       10.22      2.27 o 
  16   6   2      119.02      115.80      5.68 o 
  17   6   2        5.78        5.68      2.27 o 
  18   6   2      124.71      130.56      5.68 o 
  19   6   2        2.27        4.54      2.27 o 
  20   6   2        8.37        7.95      3.41 o 
  21   6   2        4.51        4.54      3.41 o 
  22   6   2      112.23      106.72      6.81 o 
  23   6   2       27.57       24.98      4.54 o 
  24   6   2       91.29       72.66      6.81 o 
  25   6   2       30.69       28.38      5.68 o 
  26   6   2        2.59       -1.14      2.27 o 
  27   6   2       11.59       12.49      5.68 o 
  28   6   2       22.01       19.30      4.54 o 
   1   7   2        7.89       14.14      1.89 o 
   2   7   2     2977.40     2948.40     95.40 o 
   3   7   2        8.96       20.44      2.27 o 
   4   7   2       27.74       11.35      2.27 o 
   5   7   2        6.68        7.95      2.27 o 
   6   7   2      669.70      664.21     27.25 o 
   7   7   2        5.30        2.27      1.14 o 
   8   7   2      873.44      911.75     36.33 o 
   9   7   2        8.46        6.81      2.27 o 
  10   7   2       68.45       64.71      3.41 o 
  11   7   2       13.43       14.76      3.41 o 
  12   7   2       13.64        6.81      2.27 o 
  13   7   2        0.68        1.14      2.27 o 
  14   7   2      304.13      269.08     13.62 o 
  15   7   2        6.59        5.68      2.27 o 
  16   7   2       46.11       32.92      4.54 o 
  17   7   2       37.13       42.01      4.54 o 
  18   7   2      141.48      124.89      6.81 o 
  19   7   2       32.96       38.60      4.54 o 
  20   7   2       70.52       85.15      5.68 o 
  21   7   2       19.77       18.17      4.54 o 
  22   7   2        1.03       -1.14      1.14 o 
  23   7   2       13.85        6.81      4.54 o 
  24   7   2        6.56       11.35      3.41 o 
  25   7   2       12.01        6.81      4.54 o 
  26   7   2        7.73        9.08      4.54 o 
  27   7   2        6.30        3.41      3.41 o 
   0   8   2     1439.81     1356.93     46.56 o 
   1   8   2        1.91        0.57      0.80 o 
   2   8   2       15.39       20.44      2.27 o 
   3   8   2       84.26       76.07      4.54 o 
   4   8   2      249.24      306.54     11.35 o 
   5   8   2       95.11       77.20      4.54 o 
   6   8   2      557.58      522.28     22.71 o 
   7   8   2       87.70       84.01      4.54 o 
   8   8   2       80.11       85.15      4.54 o 
   9   8   2       86.66       93.10      4.54 o 
  10   8   2       22.45       20.44      2.27 o 
  11   8   2        0.20        0.00      1.14 o 
  12   8   2       64.63       59.04      4.54 o 
  13   8   2       70.54       65.85      4.54 o 
  14   8   2       72.53       70.39      5.68 o 
  15   8   2       86.80       95.37      5.68 o 
  16   8   2       11.70       12.49      3.41 o 
  17   8   2       85.17       77.20      5.68 o 
  18   8   2      229.17      253.18     10.22 o 
  19   8   2       19.40       14.76      4.54 o 
  20   8   2       13.58        4.54      2.27 o 
  21   8   2        2.40        0.00      2.27 o 
  22   8   2        1.90        1.14      2.27 o 
  23   8   2        0.48        1.14      2.27 o 
  24   8   2       49.38       61.31      5.68 o 
  25   8   2        5.74        5.68      3.41 o 
  26   8   2       13.76       17.03      5.68 o 
   1   9   2       15.32       11.35      1.61 o 
   2   9   2        6.15       13.62      2.27 o 
   3   9   2      111.03      105.59      5.68 o 
   4   9   2        8.69       21.57      2.27 o 
   5   9   2      175.43      197.55      7.95 o 
   6   9   2       18.64       14.76      3.41 o 
   7   9   2      115.33      119.21      5.68 o 
   8   9   2      442.55      398.51     20.44 o 
   9   9   2       21.25       21.57      3.41 o 
  10   9   2        1.23        5.68      2.27 o 
  11   9   2       39.13       39.74      3.41 o 
  12   9   2      142.29      153.27      6.81 o 
  13   9   2       68.63       82.88      5.68 o 
  14   9   2       31.01       26.11      4.54 o 
  15   9   2       27.11       28.38      3.41 o 
  16   9   2      256.36      282.70     13.62 o 
  17   9   2        0.03       -2.27      2.27 o 
  18   9   2        3.78        3.41      3.41 o 
  19   9   2        6.80        2.27      2.27 o 
  20   9   2       98.52       80.61      6.81 o 
  21   9   2       12.77       11.35      3.41 o 
  22   9   2       20.86       19.30      5.68 o 
  23   9   2        4.94        6.81      3.41 o 
  24   9   2        2.31        5.68      4.54 o 
  25   9   2        0.02        1.14      2.27 o 
   0  10   2        0.92        1.14      2.27 o 
   1  10   2      180.84      169.54      9.65 o 
   2  10   2      127.23      173.71      6.81 o 
   3  10   2       97.39      104.45      5.68 o 
   4  10   2       82.47       97.64      5.68 o 
   5  10   2       34.36       42.01      3.41 o 
   6  10   2      294.72      287.24     14.76 o 
   7  10   2        0.32        3.41      2.27 o 
   8  10   2      344.34      334.93     17.03 o 
   9  10   2        0.19        0.00      2.27 o 
  10  10   2      324.68      332.66     14.76 o 
  11  10   2        1.21       -1.14      1.14 o 
  12  10   2      380.08      368.99     17.03 o 
  13  10   2        3.92        2.27      3.41 o 
  14  10   2      111.16      104.45      6.81 o 
  15  10   2        2.46        3.41      3.41 o 
  16  10   2        0.04        3.41      2.27 o 
  17  10   2        0.62       -2.27      2.27 o 
  18  10   2       10.21        6.81      3.41 o 
  19  10   2        2.64        2.27      2.27 o 
  20  10   2       62.88       54.50      5.68 o 
  21  10   2        2.22        2.27      2.27 o 
  22  10   2       20.40       28.38      5.68 o 
  23  10   2        5.72        6.81      3.41 o 
  24  10   2        1.32        0.00      2.27 o 
   1  11   2        2.10        1.70      1.61 o 
   2  11   2       10.32       20.44      3.41 o 
   3  11   2       25.24       28.38      3.41 o 
   4  11   2      484.39      534.76     19.30 o 
   5  11   2       35.08       34.06      4.54 o 
   6  11   2       32.91       22.71      4.54 o 
   7  11   2       65.59       69.25      5.68 o 
   8  11   2      697.57      764.11     31.79 o 
   9  11   2       18.36       19.30      3.41 o 
  10  11   2        3.13        4.54      2.27 o 
  11  11   2       12.00       14.76      3.41 o 
  12  11   2       46.95       54.50      4.54 o 
  13  11   2       31.00       36.33      4.54 o 
  14  11   2       61.24       68.12      5.68 o 
  15  11   2       27.03       29.52      4.54 o 
  16  11   2       29.90       30.65      5.68 o 
  17  11   2        9.56        7.95      3.41 o 
  18  11   2        0.23       -2.27      2.27 o 
  19  11   2        5.51        3.41      3.41 o 
  20  11   2       13.42       20.44      4.54 o 
  21  11   2        1.37        4.54      3.41 o 
  22  11   2       36.31       26.11      4.54 o 
   0  12   2      136.31      141.92      6.81 o 
   1  12   2        0.18        0.57      1.61 o 
   2  12   2        3.17        5.68      2.27 o 
   3  12   2       56.95       59.04      4.54 o 
   4  12   2      166.89      163.49      7.95 o 
   5  12   2       58.62       54.50      4.54 o 
   6  12   2     1395.35     1368.22     48.82 o 
   7  12   2       94.72      105.59      6.81 o 
   8  12   2      440.25      446.20     20.44 o 
   9  12   2       72.90       86.28      6.81 o 
  10  12   2       13.90       17.03      3.41 o 
  11  12   2        0.03       -1.14      2.27 o 
  12  12   2       87.87       90.83      5.68 o 
  13  12   2       19.01       20.44      4.54 o 
  14  12   2       46.46       57.90      5.68 o 
  15  12   2       52.98       62.44      5.68 o 
  16  12   2      137.57      188.46      9.08 o 
  17  12   2       70.92       93.10      6.81 o 
  18  12   2      128.79      147.59      7.95 o 
  19  12   2       27.72       19.30      4.54 o 
  20  12   2       21.65       24.98      4.54 o 
  21  12   2       10.24        3.41      4.54 o 
   1  13   2        2.83        1.14      1.70 o 
   2  13   2       17.67       14.76      3.41 o 
   3  13   2       19.53       26.11      3.41 o 
   4  13   2       18.03       20.44      3.41 o 
   5  13   2       18.45       22.71      3.41 o 
   6  13   2       45.40       61.31      6.81 o 
   7  13   2        0.19       -1.14      1.14 o 
   8  13   2        0.17        1.14      2.27 o 
   9  13   2        1.78        1.14      2.27 o 
  10  13   2       11.15       12.49      5.68 o 
  11  13   2        4.00        3.41      2.27 o 
  12  13   2        4.37        2.27      2.27 o 
  13  13   2        8.50        6.81      2.27 o 
  14  13   2        0.34        1.14      2.27 o 
  15  13   2        4.28       -1.14      3.41 o 
  16  13   2       15.33       21.57      3.41 o 
  17  13   2        3.28        2.27      3.41 o 
  18  13   2        5.68        4.54      3.41 o 
  19  13   2        0.28        3.41      3.41 o 
   0  14   2       18.24       14.76      3.41 o 
   1  14   2        0.28        1.14      1.61 o 
   2  14   2       10.22       13.62      4.54 o 
   3  14   2        0.21        0.00      1.14 o 
   4  14   2       10.31       14.76      3.41 o 
   5  14   2        0.07        3.41      3.41 o 
   6  14   2      160.50      151.00      7.95 o 
   7  14   2        2.06        1.14      2.27 o 
   8  14   2        7.40        2.27      2.27 o 
   9  14   2        3.57        1.14      2.27 o 
  10  14   2        4.28        2.27      2.27 o 
  11  14   2        0.63        2.27      2.27 o 
  12  14   2        0.05        2.27      3.41 o 
  13  14   2        0.97       -1.14      2.27 o 
  14  14   2        1.66        1.14      2.27 o 
  15  14   2        8.34        4.54      4.54 o 
  16  14   2       95.64      120.34      7.95 o 
  17  14   2        3.89        1.14      3.41 o 
   1  15   2        8.80       10.28      2.41 o 
   2  15   2       27.96       22.71      5.68 o 
   3  15   2       34.30       31.79      4.54 o 
   4  15   2       18.27       20.44      5.68 o 
   5  15   2       38.16       46.55      5.68 o 
   6  15   2       48.62       69.25      5.68 o 
   7  15   2       17.68       18.17      5.68 o 
   8  15   2       11.71        3.41      3.41 o 
   9  15   2        2.29        3.41      2.27 o 
  10  15   2       13.65       17.03      5.68 o 
  11  15   2        0.24        0.00      2.27 o 
  12  15   2        0.03        0.00      2.27 o 
  13  15   2        6.02        3.41      3.41 o 
  14  15   2        2.07        0.00      2.27 o 
   0  16   2       13.59       15.89      3.41 o 
   1  16   2        1.99       -1.89      2.27 o 
   2  16   2        0.12        3.41      2.27 o 
   3  16   2       10.58        6.81      4.54 o 
   4  16   2       13.13        4.54      3.41 o 
   5  16   2       19.94       22.71      4.54 o 
   6  16   2        0.22        0.00      2.27 o 
   7  16   2       17.29       14.76      4.54 o 
   8  16   2        1.99        3.41      2.27 o 
   9  16   2        3.24        6.81      3.41 o 
  10  16   2        0.07       -1.14      2.27 o 
   1  17   2        1.01        3.41      2.41 o 
   2  17   2        6.20        7.95      3.41 o 
   3  17   2        0.62       -1.14      2.27 o 
   1   1   3       41.44       43.30      2.46 o 
   3   1   3      141.02      146.23      3.78 o 
   4   1   3      255.05      245.36      7.60 o 
   5   1   3        0.00        0.00      1.14 o 
   6   1   3      210.09      211.31      6.79 o 
   7   1   3        8.94        2.27      1.61 o 
   8   1   3      569.35      611.74     17.25 o 
   9   1   3        0.00       -0.57      0.80 o 
  10   1   3      191.76      178.21      9.65 o 
  11   1   3        3.71        2.65      1.14 o 
  12   1   3      184.01      220.76      6.51 o 
  13   1   3        3.85        4.09      1.89 o 
  14   1   3      460.33      462.59     13.08 o 
  15   1   3        2.90        0.57      1.70 o 
  16   1   3       54.83       43.14      2.72 o 
  17   1   3        0.28       -0.38      1.02 o 
  18   1   3       38.40       29.52      5.68 o 
  19   1   3        0.08        0.00      0.80 o 
  20   1   3       20.32       28.36      3.97 o 
  21   1   3       14.64       11.95      2.41 o 
  22   1   3      664.24      645.11     18.17 o 
  23   1   3       24.66       22.93      3.21 o 
  24   1   3        9.89       17.69      2.84 o 
  25   1   3        2.22        2.27      2.27 o 
  26   1   3       10.19       11.95      2.41 o 
  27   1   3        2.18        0.57      1.61 o 
  28   1   3        9.21        4.54      4.54 o 
   0   2   3     5966.73     6393.07    130.68 o 
   1   2   3      132.92      127.17      4.54 o 
   2   2   3      555.58      668.76     26.11 o 
   3   2   3      201.48      227.07      6.81 o 
   4   2   3      625.25      759.60     29.52 o 
   5   2   3       15.56       12.49      2.27 o 
   6   2   3     1855.00     1735.20     71.54 o 
   7   2   3       99.98       89.69      4.54 o 
   8   2   3     4095.51     4185.83    115.86 o 
   9   2   3        2.40        1.14      1.14 o 
  10   2   3      262.45      229.34     12.49 o 
  11   2   3      138.72      158.95      6.81 o 
  12   2   3      306.53      329.25     15.89 o 
  13   2   3       23.77       17.03      3.41 o 
  14   2   3      502.44      474.59     21.57 o 
  15   2   3       15.92       10.22      2.27 o 
  16   2   3      225.71      227.07     11.35 o 
  17   2   3       18.88       21.57      3.41 o 
  18   2   3      241.90      250.91     11.35 o 
  19   2   3       34.81       22.71      3.41 o 
  20   2   3      766.60      802.72     34.06 o 
  21   2   3        4.67        3.41      2.27 o 
  22   2   3      355.43      316.76     13.62 o 
  23   2   3        1.54        5.68      2.27 o 
  24   2   3        0.54        1.14      2.27 o 
  25   2   3        0.24        1.14      2.27 o 
  26   2   3        0.37        1.14      2.27 o 
  27   2   3        1.56        3.41      3.41 o 
  28   2   3       38.95       26.11      4.54 o 
   1   3   3        1.83        0.00      1.14 o 
   3   3   3       15.76       20.44      2.27 o 
   5   3   3        0.00       -1.14      1.14 o 
   6   3   3      442.97      462.10     19.30 o 
   7   3   3      130.74      105.59      5.68 o 
   8   3   3      483.31      534.77     22.71 o 
   9   3   3      110.00       99.91      4.54 o 
  10   3   3        1.28        1.14      1.14 o 
  11   3   3       86.49       89.69      4.54 o 
  12   3   3      521.47      514.33     21.57 o 
  13   3   3      120.05      123.75      5.68 o 
  14   3   3        7.00        7.95      3.41 o 
  15   3   3       88.43       96.50      6.81 o 
  16   3   3        6.01        7.95      2.27 o 
  17   3   3        9.23        6.81      3.41 o 
  18   3   3       26.41       28.38      3.41 o 
  19   3   3       13.09       14.76      3.41 o 
  20   3   3      872.33      857.23     31.79 o 
  21   3   3        9.22        5.68      4.54 o 
  22   3   3      360.69      338.33     19.30 o 
  23   3   3        5.38        4.54      3.41 o 
  24   3   3       45.70       46.55      5.68 o 
  25   3   3        1.09        3.41      2.27 o 
  26   3   3        0.01       -1.14      1.14 o 
  27   3   3        0.02        2.27      2.27 o 
  28   3   3        1.36       -1.14      2.27 o 
   0   4   3      143.10      139.65      5.68 o 
   1   4   3      107.08      161.42      5.68 o 
   3   4   3       33.59       40.87      3.41 o 
   5   4   3       53.08       48.82      3.41 o 
   6   4   3      667.72      646.05     27.25 o 
   7   4   3       61.69       49.95      3.41 o 
   8   4   3     1737.34     1544.35     54.51 o 
   9   4   3      149.08      155.54      7.95 o 
  10   4   3       55.03       59.04      3.41 o 
  11   4   3      143.76      129.43      5.68 o 
  12   4   3      509.10      473.45     19.30 o 
  13   4   3       14.36       13.62      3.41 o 
  14   4   3        2.55        1.14      1.14 o 
  15   4   3        0.08        2.27      2.27 o 
  16   4   3       15.63       12.49      2.27 o 
  17   4   3        0.01        0.00      1.14 o 
  18   4   3       23.10       34.06      3.41 o 
  19   4   3       13.27       18.17      3.41 o 
  20   4   3      316.54      312.22     13.62 o 
  21   4   3        5.81        2.27      2.27 o 
  22   4   3       12.85       10.22      3.41 o 
  23   4   3        2.16        1.14      2.27 o 
  24   4   3       10.72        3.41      3.41 o 
  25   4   3        0.06        0.00      2.27 o 
  26   4   3       18.74       12.49      4.54 o 
  27   4   3        0.25        0.00      1.14 o 
   1   5   3       11.85       11.81      2.27 o 
   3   5   3       22.86       20.44      3.41 o 
   5   5   3       32.05       12.49      2.27 o 
   6   5   3       43.48       44.28      3.41 o 
   7   5   3       76.52       45.41      4.54 o 
   8   5   3      287.40      278.16     10.22 o 
   9   5   3       71.63       59.04      4.54 o 
  10   5   3      316.71      325.85     13.62 o 
  11   5   3      135.16      128.29      5.68 o 
  12   5   3      383.32      376.94     14.76 o 
  13   5   3      132.52      128.29      6.81 o 
  14   5   3       43.49       49.95      4.54 o 
  15   5   3        2.69        3.41      2.27 o 
  16   5   3       18.63       18.17      3.41 o 
  17   5   3        0.40        1.14      2.27 o 
  18   5   3        5.58        2.27      2.27 o 
  19   5   3        8.39        4.54      2.27 o 
  20   5   3      166.06      157.81      9.08 o 
  21   5   3       15.27       10.22      3.41 o 
  22   5   3       10.88        3.41      3.41 o 
  23   5   3       14.22       12.49      3.41 o 
  24   5   3       38.88       24.98      5.68 o 
  25   5   3       16.75       12.49      4.54 o 
  26   5   3       25.25       20.44      4.54 o 
  27   5   3        7.60        6.81      3.41 o 
   0   6   3      137.47       97.64      4.54 o 
   1   6   3        0.04       -0.57      0.80 o 
   2   6   3       99.06      129.43      5.68 o 
   3   6   3       32.17       35.19      3.41 o 
   4   6   3      222.47      249.78     11.35 o 
   5   6   3      134.87      124.89      6.81 o 
   6   6   3        1.72        1.14      1.14 o 
   7   6   3       74.85       65.85      3.41 o 
   8   6   3       47.13       42.01      3.41 o 
   9   6   3       13.07        1.14      2.27 o 
  10   6   3      120.98      118.07      5.68 o 
  11   6   3        4.53        2.27      2.27 o 
  12   6   3        0.25        1.14      2.27 o 
  13   6   3       64.88       53.36      4.54 o 
  14   6   3       71.20       65.85      4.54 o 
  15   6   3       52.01       44.28      4.54 o 
  16   6   3       41.61       40.87      4.54 o 
  17   6   3       29.55       18.17      3.41 o 
  18   6   3        1.34        0.00      2.27 o 
  19   6   3        6.83       -1.14      2.27 o 
  20   6   3       73.46       76.07      5.68 o 
  21   6   3        0.91        1.14      2.27 o 
  22   6   3        2.92       -1.14      2.27 o 
  23   6   3        3.56        0.00      2.27 o 
  24   6   3       18.13       13.62      4.54 o 
  25   6   3        3.23        0.00      2.27 o 
  26   6   3        4.00        0.00      2.27 o 
   1   7   3        1.61        0.00      0.80 o 
   2   7   3       10.26        0.00      1.14 o 
   3   7   3       27.25       31.79      3.41 o 
   4   7   3        1.15       -1.14      1.14 o 
   5   7   3       63.01       62.44      4.54 o 
   6   7   3       23.83       18.17      3.41 o 
   7   7   3        2.91        1.14      1.14 o 
   8   7   3       92.94      108.99      5.68 o 
   9   7   3        0.01        0.00      1.14 o 
  11   7   3      142.50      146.46      6.81 o 
  12   7   3      150.39      166.89      6.81 o 
  13   7   3      249.69      244.10     12.49 o 
  14   7   3      232.41      244.10     11.35 o 
  15   7   3       36.88       38.60      4.54 o 
  16   7   3      115.75      107.86      6.81 o 
  17   7   3        8.33        9.08      3.41 o 
  18   7   3       79.31       72.66      5.68 o 
  19   7   3        3.56        3.41      2.27 o 
  20   7   3       26.24       26.11      4.54 o 
  21   7   3       15.46       12.49      3.41 o 
  22   7   3        3.49        2.27      2.27 o 
  23   7   3        2.37        2.27      2.27 o 
  24   7   3        8.01        6.81      4.54 o 
  25   7   3        0.24        1.14      2.27 o 
   0   8   3      601.19      599.49     23.84 o 
   1   8   3       33.22       34.06      2.41 o 
   2   8   3       37.41       54.50      3.41 o 
   3   8   3       24.88       36.33      3.41 o 
   4   8   3        0.49        0.00      1.14 o 
   5   8   3        0.00       -1.14      1.14 o 
   6   8   3       79.61       72.66      4.54 o 
   7   8   3       42.89       29.52      3.41 o 
   8   8   3        0.40       -1.14      1.14 o 
   9   8   3       77.28       71.53      4.54 o 
  10   8   3       16.37        4.54      3.41 o 
  11   8   3      116.49      124.89      5.68 o 
  12   8   3      227.93      211.17      9.08 o 
  13   8   3        7.76        2.27      2.27 o 
  14   8   3      890.14      944.65     35.20 o 
  15   8   3        0.09       -2.27      2.27 o 
  16   8   3       85.37       76.07      5.68 o 
  17   8   3        0.47        2.27      2.27 o 
  18   8   3      109.41      102.18      6.81 o 
  19   8   3        1.88        1.14      2.27 o 
  20   8   3       10.22        9.08      3.41 o 
  21   8   3        0.10       -1.14      1.14 o 
  22   8   3        0.40        1.14      2.27 o 
  23   8   3        0.05        2.27      2.27 o 
  24   8   3       57.88       39.74      5.68 o 
  25   8   3        0.08       -1.14      2.27 o 
   1   9   3        6.53        4.77      1.89 o 
   2   9   3      150.65      177.11      6.81 o 
   3   9   3       67.24       66.98      4.54 o 
   4   9   3       12.04       11.35      2.27 o 
   5   9   3      127.98      113.53      5.68 o 
   6   9   3      141.45      137.38      5.68 o 
   7   9   3      221.81      206.63      7.95 o 
   8   9   3        0.41       -2.27      2.27 o 
   9   9   3      207.11      220.26      7.95 o 
  10   9   3       22.49       19.30      3.41 o 
  11   9   3       32.33       26.11      3.41 o 
  12   9   3      100.23      105.59      5.68 o 
  13   9   3        5.90       10.22      4.54 o 
  14   9   3      601.51      610.83     26.11 o 
  15   9   3        6.15        3.41      3.41 o 
  16   9   3       23.33       13.62      4.54 o 
  17   9   3        1.30       -2.27      2.27 o 
  18   9   3       36.42       28.38      4.54 o 
  19   9   3        0.11       -1.14      1.14 o 
  20   9   3       10.03        2.27      2.27 o 
  21   9   3        1.06        1.14      2.27 o 
  22   9   3        1.28        0.00      2.27 o 
  23   9   3       11.37        4.54      3.41 o 
   0  10   3      136.54      127.16      6.81 o 
   1  10   3        2.88        2.27      1.61 o 
   2  10   3      134.92      123.75      5.68 o 
   3  10   3        0.83        0.00      1.14 o 
   4  10   3       44.78       38.60      3.41 o 
   5  10   3       20.69       17.03      3.41 o 
   6  10   3      233.32      237.29      9.08 o 
   7  10   3       32.62       30.65      3.41 o 
   8  10   3      425.20      426.90     20.44 o 
   9  10   3       30.01       24.98      3.41 o 
  10  10   3       12.69        9.08      3.41 o 
  11  10   3       14.10       10.22      4.54 o 
  12  10   3      133.40      141.92      6.81 o 
  13  10   3       78.81       87.42      6.81 o 
  14  10   3      737.83      735.73     31.79 o 
  15  10   3      107.46      112.40      6.81 o 
  16  10   3      416.39      428.03     22.71 o 
  17  10   3       43.50       43.14      5.68 o 
  18  10   3       39.20       30.65      4.54 o 
  19  10   3       28.29       10.22      4.54 o 
  20  10   3        0.73       -1.14      1.14 o 
  21  10   3        0.01       -1.14      2.27 o 
  22  10   3       55.44       62.44      7.95 o 
   1  11   3       23.99       20.17      2.72 o 
   2  11   3       23.44       23.84      4.54 o 
   3  11   3       43.53       28.38      3.41 o 
   4  11   3      305.37      262.27     13.62 o 
   5  11   3       46.03       45.41      4.54 o 
   6  11   3       32.76       31.79      4.54 o 
   7  11   3       42.62       42.01      4.54 o 
   8  11   3      185.36      181.65      7.95 o 
   9  11   3        0.20        1.14      2.27 o 
  10  11   3       19.27       11.35      3.41 o 
  11  11   3       12.10        6.81      3.41 o 
  12  11   3       50.72       44.28      4.54 o 
  13  11   3        6.56        3.41      3.41 o 
  14  11   3        0.00        1.14      2.27 o 
  15  11   3       14.62       20.44      3.41 o 
  16  11   3       38.61       44.28      6.81 o 
  17  11   3        0.01        3.41      3.41 o 
  18  11   3        6.22        6.81      4.54 o 
  19  11   3        1.85        1.14      2.27 o 
  20  11   3        8.07        0.00      2.27 o 
  21  11   3        2.45        3.41      3.41 o 
   0  12   3        0.72        1.14      2.27 o 
   1  12   3        5.55        5.11      1.61 o 
   2  12   3        0.05       -1.14      1.14 o 
   3  12   3        0.53        2.27      2.27 o 
   4  12   3       46.06       38.60      4.54 o 
   5  12   3        4.13        1.14      3.41 o 
   6  12   3       17.01       18.17      5.68 o 
   7  12   3        4.26        5.68      3.41 o 
   8  12   3      193.88      231.61     10.22 o 
   9  12   3        0.01        0.00      2.27 o 
  10  12   3      101.91      115.80      6.81 o 
  11  12   3        0.16        0.00      2.27 o 
  12  12   3        0.00        1.14      2.27 o 
  13  12   3        7.07        2.27      3.41 o 
  14  12   3       23.35       21.57      4.54 o 
  15  12   3        9.32        4.54      3.41 o 
  16  12   3       18.02        9.08      3.41 o 
  17  12   3        0.56        1.14      2.27 o 
  18  12   3        0.02        1.14      2.27 o 
  19  12   3        0.83        0.00      2.27 o 
   1  13   3       12.67        8.51      2.41 o 
   2  13   3       10.00        9.08      3.41 o 
   3  13   3       49.69       42.01      4.54 o 
   4  13   3       89.48       86.28      6.81 o 
   5  13   3       69.96       73.80      6.81 o 
   6  13   3       18.85       20.44      4.54 o 
   7  13   3       93.76      115.80      6.81 o 
   8  13   3      181.87      208.90      9.08 o 
   9  13   3       33.78       40.87      4.54 o 
  10  13   3       28.50       26.11      5.68 o 
  11  13   3        1.63        2.27      2.27 o 
  12  13   3        2.94        5.68      3.41 o 
  13  13   3        1.23        1.14      2.27 o 
  14  13   3       19.13       13.62      4.54 o 
  15  13   3        1.78        4.54      3.41 o 
  16  13   3       21.21       26.11      4.54 o 
  17  13   3        0.23       -1.14      2.27 o 
   0  14   3       64.17       68.12      6.81 o 
   1  14   3        7.58        8.27      6.24 o 
   2  14   3      166.59      163.49     10.22 o 
   3  14   3        0.03        1.14      2.27 o 
   4  14   3        5.01       -1.14      2.27 o 
   5  14   3       20.05       27.25      4.54 o 
   6  14   3      130.95      132.83      7.95 o 
   7  14   3       14.85       18.17      4.54 o 
   8  14   3       26.93       42.01      4.54 o 
   9  14   3        2.29        3.41      3.41 o 
  10  14   3        2.35        1.14      2.27 o 
  11  14   3        2.18        1.14      2.27 o 
  12  14   3        0.60        0.00      2.27 o 
  13  14   3       14.32       23.84      5.68 o 
  14  14   3        1.86        3.41      2.27 o 
   1  15   3        3.33        2.27      2.41 o 
   2  15   3        5.33        7.95      3.41 o 
   3  15   3        9.16        5.68      4.54 o 
   4  15   3        1.30        0.00      2.27 o 
   5  15   3        8.50       14.76      3.41 o 
   6  15   3       15.47       11.35      3.41 o 
   7  15   3        9.07       15.89      3.41 o 
   8  15   3        8.48        4.54      4.54 o 
   9  15   3        1.72        2.27      2.27 o 
  10  15   3       16.86       19.30      4.54 o 
  11  15   3        1.20        1.14      2.27 o 
   0  16   3        1.26        2.27      2.27 o 
   1  16   3        3.52        0.00      1.61 o 
   2  16   3        0.07       -1.14      2.27 o 
   3  16   3        0.00        3.41      2.27 o 
   4  16   3        2.38        0.00      2.27 o 
   5  16   3        1.74       -2.27      2.27 o 
   6  16   3       17.30       21.57      3.41 o 
   1   0   4     1108.77     1242.20     31.65 o 
   2   0   4     7582.05     7768.03    168.18 o 
   3   0   4        0.06        3.41      2.27 o 
   4   0   4       12.13       11.35      2.27 o 
   5   0   4       57.18       84.01      4.54 o 
   6   0   4      290.29      269.08     13.62 o 
   7   0   4       52.05       40.87      3.41 o 
   8   0   4      134.54      138.51      5.68 o 
   9   0   4      228.68      232.75      7.95 o 
  10   0   4      114.86      105.59      5.68 o 
  11   0   4       17.08        9.08      2.27 o 
  12   0   4      946.61      911.74     37.47 o 
  13   0   4       30.81       22.71      3.41 o 
  14   0   4      283.71      246.37      9.08 o 
  15   0   4        0.96       -1.14      1.14 o 
  16   0   4        6.43        5.68      2.27 o 
  17   0   4       10.63        4.54      2.27 o 
  18   0   4       30.34       42.01      4.54 o 
  19   0   4        4.03        2.27      3.41 o 
  20   0   4       46.21       53.36      5.68 o 
  21   0   4        0.18        0.00      2.27 o 
  22   0   4       36.78       37.47      5.68 o 
  23   0   4        6.70        3.41      2.27 o 
  24   0   4        2.78        2.27      2.27 o 
  25   0   4       43.04       40.87      5.68 o 
  26   0   4       16.08       13.62      3.41 o 
   1   1   4        5.68        3.41      1.97 o 
   2   1   4      174.63      189.27      5.17 o 
   3   1   4       20.82       20.97      5.68 o 
   4   1   4      288.69      314.92      9.00 o 
   5   1   4        0.85        1.70      1.70 o 
   6   1   4        1.13        0.00      1.14 o 
   7   1   4       22.11       16.70      1.89 o 
   8   1   4       76.62       73.81      3.21 o 
   9   1   4       73.92       56.96      3.55 o 
  10   1   4       40.93       36.33      2.41 o 
  11   1   4      141.55      144.86      4.82 o 
  12   1   4      161.75      168.65     10.22 o 
  13   1   4      100.66      104.45      4.01 o 
  14   1   4        2.14        0.00      1.61 o 
  15   1   4        1.54        1.14      1.61 o 
  16   1   4       48.96       45.44      3.21 o 
  17   1   4        0.00       -0.76      1.02 o 
  18   1   4       87.16       93.12      7.38 o 
  19   1   4       10.24       13.08      2.41 o 
  20   1   4       13.21       10.90      2.72 o 
  21   1   4       21.97       18.35      2.84 o 
  22   1   4       38.67       26.69      3.21 o 
  23   1   4       13.39        8.43      2.72 o 
  24   1   4       17.41        7.14      2.72 o 
  25   1   4        2.58        0.68      2.27 o 
  26   1   4        0.10       -0.76      1.02 o 
   1   2   4       22.82       20.50      2.41 o 
   2   2   4      497.47      580.18     23.84 o 
   3   2   4       35.05       30.65      3.41 o 
   4   2   4       35.11       36.33      3.41 o 
   5   2   4        0.05        0.00      1.14 o 
   6   2   4        0.75        1.14      2.27 o 
   7   2   4       21.90       20.44      3.41 o 
   8   2   4        3.86        1.14      2.27 o 
   9   2   4        1.85        3.41      3.41 o 
  10   2   4      381.16      367.86     15.90 o 
  11   2   4        1.26        0.00      2.27 o 
  12   2   4      132.16      148.73      6.81 o 
  13   2   4        4.92        2.27      2.27 o 
  14   2   4      118.55      140.78     10.22 o 
  15   2   4        1.59        3.41      2.27 o 
  16   2   4       36.65       35.19      4.54 o 
  17   2   4        0.65        0.00      2.27 o 
  18   2   4       47.41       51.09      4.54 o 
  19   2   4        3.06        2.27      2.27 o 
  20   2   4        3.12        0.00      2.27 o 
  21   2   4       11.89        5.68      3.41 o 
  22   2   4      129.68      118.07      6.81 o 
  23   2   4        0.00       -1.14      2.27 o 
  24   2   4      124.65      114.67      7.95 o 
  25   2   4        3.14       10.22      3.41 o 
  26   2   4        0.00       -1.14      2.27 o 
   1   3   4       47.46       44.39      2.41 o 
   3   3   4       75.73       74.93      4.54 o 
   4   3   4       63.71       53.36      4.54 o 
   5   3   4        5.63        1.14      1.14 o 
   6   3   4        5.10        4.54      2.27 o 
   7   3   4        1.88        1.14      1.14 o 
   8   3   4        9.79       14.76      3.41 o 
   9   3   4       55.40       47.68      3.41 o 
  10   3   4      118.97      129.43      5.68 o 
  11   3   4      120.17      103.32      5.68 o 
  12   3   4        5.80        5.68      2.27 o 
  13   3   4       86.37       76.07      5.68 o 
  14   3   4      137.13      141.92      6.81 o 
  15   3   4        6.06        6.81      2.27 o 
  16   3   4       22.06       24.98      3.41 o 
  17   3   4        1.03        0.00      1.14 o 
  18   3   4        0.12        2.27      2.27 o 
  19   3   4        9.22       12.49      3.41 o 
  20   3   4       27.39       35.19      4.54 o 
  21   3   4       25.56       28.38      4.54 o 
  22   3   4      154.62      144.19      7.95 o 
  23   3   4       18.91       15.89      3.41 o 
  24   3   4       11.71        6.81      3.41 o 
  25   3   4        0.61        0.00      2.27 o 
  26   3   4        9.02        4.54      3.41 o 
   0   4   4       14.05        6.81      2.27 o 
   1   4   4      195.00      227.80      5.98 o 
   2   4   4        3.11       12.49      2.27 o 
   3   4   4       79.89      101.04      4.54 o 
   4   4   4       91.09       99.91      4.54 o 
   5   4   4        6.49        6.81      2.27 o 
   6   4   4      107.43      104.45      4.54 o 
   7   4   4        3.87        0.00      1.14 o 
   8   4   4       16.85        4.54      2.27 o 
   9   4   4      176.26      163.49     10.22 o 
  10   4   4      440.03      470.04     20.44 o 
  11   4   4       54.05       45.41      4.54 o 
  12   4   4      531.56      533.63     23.84 o 
  13   4   4        8.53        5.68      3.41 o 
  14   4   4       17.96       12.49      3.41 o 
  15   4   4        0.25       -1.14      2.27 o 
  16   4   4       53.93       54.50      5.68 o 
  17   4   4        9.47        7.95      2.27 o 
  18   4   4        0.36        2.27      2.27 o 
  19   4   4        0.00        2.27      3.41 o 
  20   4   4        0.29        0.00      2.27 o 
  21   4   4        5.47        3.41      3.41 o 
  22   4   4       11.46       11.35      3.41 o 
  23   4   4        5.13        2.27      2.27 o 
  24   4   4       34.85       22.71      4.54 o 
  25   4   4        4.39        0.00      2.27 o 
   1   5   4       28.37       21.44      4.54 o 
   3   5   4        0.37       -1.14      1.14 o 
   5   5   4        1.91        0.00      1.14 o 
   6   5   4      116.62      103.32      5.68 o 
   7   5   4       61.01       42.01      4.54 o 
   8   5   4       99.07      105.59      5.68 o 
   9   5   4       48.06       40.87      3.41 o 
  10   5   4      170.36      182.79     10.22 o 
  11   5   4       57.33       46.55      4.54 o 
  12   5   4      216.84      233.88      9.08 o 
  13   5   4       25.66       24.98      3.41 o 
  14   5   4      271.27      281.57     13.62 o 
  15   5   4        0.15        0.00      1.14 o 
  16   5   4        0.15       -1.14      1.14 o 
  17   5   4        1.14        2.27      2.27 o 
  18   5   4       17.06       15.89      3.41 o 
  19   5   4        7.08        5.68      3.41 o 
  20   5   4       65.18       71.53      5.68 o 
  21   5   4        4.86        5.68      3.41 o 
  22   5   4       49.20       55.63      5.68 o 
  23   5   4        0.28        1.14      2.27 o 
  24   5   4        7.76        2.27      3.41 o 
  25   5   4        2.01        2.27      2.27 o 
   0   6   4       62.10       59.04      4.54 o 
   1   6   4        0.01       -0.80      0.80 o 
   3   6   4        0.02        0.00      1.14 o 
   4   6   4        5.05        3.41      2.27 o 
   5   6   4        0.86        0.00      2.27 o 
   7   6   4        3.89        1.14      3.41 o 
   8   6   4      174.57      174.84      7.95 o 
   9   6   4       53.22       49.95      4.54 o 
  10   6   4       71.83       71.53      4.54 o 
  11   6   4       20.10       12.49      4.54 o 
  12   6   4      125.30      116.94      7.95 o 
  13   6   4        0.03       -1.14      1.14 o 
  14   6   4        1.42        1.14      2.27 o 
  15   6   4       13.91       12.49      3.41 o 
  16   6   4       52.17       52.22      4.54 o 
  17   6   4       16.94       19.30      3.41 o 
  18   6   4       30.48       38.60      4.54 o 
  19   6   4        1.68       -1.14      2.27 o 
  20   6   4        4.37        6.81      4.54 o 
  21   6   4        8.17        4.54      3.41 o 
  22   6   4       42.62       42.01      5.68 o 
  23   6   4        0.10       -1.14      1.14 o 
  24   6   4       28.61       21.57      4.54 o 
   1   7   4        0.00       -0.80      0.80 o 
   3   7   4       22.53        6.81      3.41 o 
   5   7   4       25.47       21.57      4.54 o 
   6   7   4        7.73        0.00      2.27 o 
   7   7   4        1.87        0.00      2.27 o 
   9   7   4        5.09       -2.27      2.27 o 
  10   7   4       11.36        0.00      2.27 o 
  11   7   4       36.00       26.11      4.54 o 
  12   7   4       39.67       43.14      4.54 o 
  13   7   4       22.23       23.84      4.54 o 
  14   7   4       20.36       13.62      3.41 o 
  15   7   4        1.83        0.00      2.27 o 
  16   7   4       61.18       64.71      5.68 o 
  17   7   4        9.25        4.54      5.68 o 
  18   7   4       23.50       26.11      4.54 o 
  19   7   4       11.17        6.81      3.41 o 
  20   7   4        5.56        4.54      3.41 o 
  21   7   4        6.08        1.14      2.27 o 
  22   7   4       15.04       22.71      5.68 o 
  23   7   4        1.06        3.41      3.41 o 
   1   8   4       18.33       11.88      1.89 o 
   2   8   4       14.26        1.14      3.41 o 
   3   8   4       22.57       10.22      3.41 o 
   4   8   4       41.19       34.06      4.54 o 
   5   8   4        4.29        1.14      2.27 o 
   7   8   4       29.04       26.11      3.41 o 
   8   8   4       13.24        3.41      3.41 o 
   9   8   4        0.26        0.00      2.27 o 
  10   8   4        0.34       -1.14      1.14 o 
  11   8   4        5.36       -2.27      2.27 o 
  12   8   4       10.56        2.27      2.27 o 
  13   8   4       13.60       10.22      3.41 o 
  14   8   4        5.03        4.54      2.27 o 
  15   8   4        0.27        1.14      2.27 o 
  16   8   4       74.37       79.47      5.68 o 
  17   8   4        0.93       -2.27      2.27 o 
  18   8   4        0.51       -2.27      2.27 o 
  19   8   4        0.35       -1.14      2.27 o 
  20   8   4        0.21       -1.14      2.27 o 
  21   8   4        0.57        2.27      2.27 o 
  22   8   4        0.81        0.00      1.14 o 
   1   9   4        0.30       -0.57      0.80 o 
   2   9   4       29.21       10.22      4.54 o 
   3   9   4        0.00        0.00      1.14 o 
   4   9   4       28.17       23.84      3.41 o 
   5   9   4        4.36       -2.27      2.27 o 
   6   9   4       44.87       19.30      4.54 o 
   7   9   4       23.61       28.38      5.68 o 
   8   9   4      133.18      136.24      6.81 o 
   9   9   4       43.36       30.65      4.54 o 
  10   9   4       25.32       31.79      5.68 o 
  11   9   4        0.03        1.14      2.27 o 
  12   9   4        3.61       -1.14      2.27 o 
  13   9   4        0.35        0.00      1.14 o 
  14   9   4       11.05       -2.27      2.27 o 
  15   9   4        0.41        0.00      3.41 o 
  16   9   4      139.15      164.62      9.08 o 
  17   9   4        0.03        0.00      2.27 o 
  18   9   4        3.83        3.41      3.41 o 
  19   9   4        0.88        0.00      1.14 o 
  20   9   4        6.89        2.27      2.27 o 
  21   9   4        0.33        1.14      2.27 o 
   0  10   4       12.25        1.14      2.27 o 
   1  10   4        3.32        0.57      1.61 o 
   2  10   4        3.92        2.27      2.27 o 
   3  10   4        0.13        0.00      1.14 o 
   4  10   4        5.18       -1.14      2.27 o 
   5  10   4        0.86        1.14      2.27 o 
   6  10   4      187.43      215.71     11.35 o 
   7  10   4       15.39       -2.27      2.27 o 
   8  10   4       76.94       85.15      5.68 o 
   9  10   4        1.60        0.00      2.27 o 
  11  10   4        0.80        4.54      3.41 o 
  12  10   4       66.03       61.31      5.68 o 
  13  10   4        0.72        1.14      2.27 o 
  14  10   4       74.77       78.34      5.68 o 
  15  10   4        0.26        0.00      2.27 o 
  16  10   4        2.23        2.27      2.27 o 
  17  10   4        4.16        2.27      3.41 o 
  18  10   4        0.06        2.27      2.27 o 
  19  10   4        1.19        2.27      2.27 o 
  20  10   4       19.59        7.95      3.41 o 
   1  11   4        2.16        0.00      1.61 o 
   2  11   4       32.51       23.84      4.54 o 
   3  11   4        6.12        1.14      2.27 o 
   4  11   4        0.01       -1.14      1.14 o 
   5  11   4       11.15       -1.14      2.27 o 
   6  11   4      326.33      336.06     14.76 o 
   7  11   4        4.83        1.14      3.41 o 
   8  11   4       45.03       29.52      4.54 o 
   9  11   4        8.96        3.41      3.41 o 
  10  11   4       26.22       19.30      4.54 o 
  11  11   4        1.61        0.00      2.27 o 
  12  11   4       37.78       32.92      4.54 o 
  13  11   4        0.79       -1.14      2.27 o 
  14  11   4       19.55        1.14      3.41 o 
  15  11   4        1.33       -1.14      2.27 o 
  16  11   4        5.19        0.00      2.27 o 
  17  11   4        0.53        5.68      2.27 o 
  18  11   4        0.02        1.14      2.27 o 
   0  12   4       15.33        2.27      3.41 o 
   1  12   4        0.34       -0.76      1.02 o 
   2  12   4        1.69        1.14      2.27 o 
   3  12   4       10.80        2.27      3.41 o 
   4  12   4       55.23       48.82      5.68 o 
   5  12   4        3.32       -1.14      3.41 o 
   7  12   4        1.10       -1.14      3.41 o 
   8  12   4       63.47       60.17      5.68 o 
   9  12   4        0.66       -1.14      2.27 o 
  10  12   4        2.54        0.00      2.27 o 
  11  12   4        4.87       -1.14      2.27 o 
  12  12   4        7.02        4.54      3.41 o 
  13  12   4        0.58        1.14      2.27 o 
  14  12   4        5.81        0.00      2.27 o 
  15  12   4        0.01        0.00      2.27 o 
  16  12   4        3.01       -1.14      2.27 o 
   1  13   4        0.17       -0.38      1.14 o 
   2  13   4        1.08        0.00      2.27 o 
   3  13   4        1.13        1.14      2.27 o 
   4  13   4       24.72       22.71      4.54 o 
   5  13   4        2.32       -2.27      2.27 o 
   6  13   4        0.94       -1.14      2.27 o 
   7  13   4        2.15        1.14      2.27 o 
   8  13   4       13.83       10.22      4.54 o 
   9  13   4        0.01        2.27      2.27 o 
  10  13   4        0.95        1.14      2.27 o 
  11  13   4        1.10        0.00      2.27 o 
  12  13   4        0.34       -1.14      2.27 o 
  13  13   4        0.00        1.14      2.27 o 
  14  13   4        0.15       -2.27      2.27 o 
   0  14   4        7.67        0.00      3.41 o 
   1  14   4        0.18       -1.61      1.61 o 
   2  14   4        4.91        3.41      2.27 o 
   3  14   4        1.10        1.14      2.27 o 
   4  14   4        0.83        0.00      2.27 o 
   5  14   4        0.53        3.41      2.27 o 
   6  14   4       69.48       66.98      6.81 o 
   7  14   4        0.03        1.14      2.27 o 
   8  14   4        1.83        0.00      2.27 o 
   9  14   4        0.33       -1.14      2.27 o 
  10  14   4        0.00        0.00      2.27 o 
   1  15   4        1.11       -1.14      1.70 o 
   2  15   4        0.55       -1.14      2.27 o 
   3  15   4        0.26        0.00      2.27 o 
   4  15   4       22.59       19.30      4.54 o 
   5  15   4        0.01        0.00      2.27 o 
   1   1   5        3.21        1.55      1.22 o 
   2   1   5      271.71      282.77     14.76 o 
   3   1   5        8.85       11.47      1.61 o 
   4   1   5      157.98      166.51      5.98 o 
   5   1   5       26.17       27.83      2.41 o 
   6   1   5       48.18       59.23      3.41 o 
   7   1   5        2.63        2.27      2.27 o 
   8   1   5      230.58      232.82     18.73 o 
   9   1   5       10.21        7.38      2.41 o 
  10   1   5        3.41        4.09      3.41 o 
  11   1   5       21.84       23.51      5.11 o 
  12   1   5      230.36      275.66      9.65 o 
  13   1   5        1.62        5.68      2.41 o 
  14   1   5      261.94      270.81     15.89 o 
  15   1   5        0.05        0.00      1.61 o 
  16   1   5        0.62        0.00      1.61 o 
  17   1   5        0.02       -1.61      1.61 o 
  18   1   5        9.53        1.59      1.89 o 
  19   1   5        1.26        0.57      1.61 o 
  20   1   5      112.30      124.34      5.62 o 
  21   1   5        1.34        1.70      2.84 o 
  22   1   5       91.44       83.77      5.98 o 
  23   1   5        2.98       -0.57      1.70 o 
  24   1   5       40.67       50.37      4.54 o 
   0   2   5       33.28       38.60      3.41 o 
   1   2   5        0.22        0.57      1.70 o 
   2   2   5      136.21      147.59      6.81 o 
   3   2   5        3.20        4.54      2.27 o 
   4   2   5       37.90       24.98      3.41 o 
   5   2   5       18.06       32.92      3.41 o 
   6   2   5       77.80       77.20      5.68 o 
   7   2   5        0.45        0.00      2.27 o 
   8   2   5     1321.70     1424.99     56.77 o 
   9   2   5        7.79       10.22      5.68 o 
  10   2   5        7.27        7.95      2.27 o 
  11   2   5       54.62       47.68      4.54 o 
  12   2   5      153.37      152.13      6.81 o 
  13   2   5        0.02       -1.14      2.27 o 
  14   2   5       61.06       59.04      5.68 o 
  15   2   5        0.20        0.00      2.27 o 
  16   2   5       58.09       63.58      5.68 o 
  17   2   5       12.54       17.03      3.41 o 
  18   2   5       81.94       90.83      5.68 o 
  19   2   5        7.79        6.81      3.41 o 
  20   2   5      235.20      241.83     12.49 o 
  21   2   5        0.01        0.00      3.41 o 
  22   2   5       52.93       49.95      5.68 o 
  23   2   5        1.23       -1.14      2.27 o 
   1   3   5        0.40        0.00      1.02 o 
   2   3   5       12.98        9.08      2.27 o 
   3   3   5        9.62        9.55      5.11 o 
   4   3   5      116.51      114.29      9.65 o 
   5   3   5        9.43       13.46      6.24 o 
   6   3   5       98.19      102.63      6.81 o 
   7   3   5        1.31        0.23      1.89 o 
   8   3   5      119.27      147.55      5.17 o 
   9   3   5       20.89       13.40      2.72 o 
  10   3   5      126.64      152.96      9.65 o 
  11   3   5       44.98       41.60     10.22 o 
  12   3   5        2.73        3.41      2.27 o 
  13   3   5       22.01       22.35      7.95 o 
  14   3   5       67.54       72.66      5.11 o 
  15   3   5        0.50        1.14      1.61 o 
  16   3   5       18.99       19.90      3.41 o 
  17   3   5        2.41        4.54      2.84 o 
  18   3   5       64.51       61.11     13.62 o 
  19   3   5       10.92       12.16      2.41 o 
  20   3   5      153.00      134.38     20.44 o 
  21   3   5        0.24        0.00      1.89 o 
  22   3   5      206.24      198.14     17.03 o 
  23   3   5        0.30        0.68      2.27 o 
   0   4   5       37.15       28.99      5.68 o 
   1   4   5        1.77        0.00      1.07 o 
   2   4   5       94.36       87.26      7.95 o 
   3   4   5        6.83        5.48      5.11 o 
   4   4   5        6.79        2.84      3.97 o 
   5   4   5        0.98        0.00      1.70 o 
   6   4   5       56.06       51.96      8.51 o 
   7   4   5       16.74       16.65      5.68 o 
   8   4   5      541.65      555.54     95.37 o 
   9   4   5        5.79        3.41      2.27 o 
  10   4   5       15.72        6.23      5.68 o 
  11   4   5        0.00        1.14      1.61 o 
  12   4   5      110.23      101.34      9.08 o 
  13   4   5        8.33        3.78      2.03 o 
  14   4   5        0.95        0.00      1.61 o 
  15   4   5        3.27        3.18      1.89 o 
  16   4   5        6.35        3.86      3.41 o 
  17   4   5        1.21        1.59      1.89 o 
  18   4   5       50.77       59.82      6.81 o 
  19   4   5        2.32       -0.91      1.89 o 
  20   4   5       49.35       51.45      5.17 o 
  21   4   5        1.52        2.27      2.27 o 
  22   4   5        0.23       -1.14      1.61 o 
  23   4   5        2.50        2.72      1.89 o 
   1   5   5        0.76        0.28      0.93 o 
   2   5   5      114.61      105.10     15.89 o 
   3   5   5        0.00        0.00      1.61 o 
   4   5   5        0.11       -0.38      1.14 o 
   5   5   5        1.88        0.76      2.84 o 
   6   5   5       83.41       92.81      5.11 o 
   7   5   5        1.69        0.23      1.89 o 
   8   5   5       33.66       34.06     10.22 o 
   9   5   5        5.34        2.50      4.54 o 
  10   5   5      157.82      168.89      5.98 o 
  11   5   5        0.63       -0.80      0.80 o 
  12   5   5       10.37        3.63      4.54 o 
  13   5   5        6.78        4.54      3.41 o 
  14   5   5      100.37       99.67     11.35 o 
  15   5   5        6.67        4.09      1.89 o 
  16   5   5        8.15        7.38      2.41 o 
  17   5   5        0.93        0.38      1.02 o 
  18   5   5       12.11       13.08      2.41 o 
  19   5   5        1.05        0.00      1.61 o 
  20   5   5        6.66        6.81      3.41 o 
  21   5   5        0.01       -0.68      1.89 o 
  22   5   5       45.93       47.68      4.36 o 
   0   6   5      242.65      239.56     12.49 o 
   1   6   5        0.32        0.23      1.12 o 
   2   6   5       11.96       10.79      5.68 o 
   3   6   5        1.78        2.27      2.27 o 
   4   6   5        7.51        5.22      6.24 o 
   5   6   5        1.97        0.00      1.61 o 
   6   6   5       10.16        6.41      6.81 o 
   7   6   5        5.32        4.83      5.68 o 
   8   6   5       12.16       14.19      3.97 o 
   9   6   5        7.90        3.90      5.11 o 
  10   6   5        2.95        0.45      1.89 o 
  11   6   5        4.12        2.84      1.70 o 
  12   6   5        0.50       -0.85      2.84 o 
  13   6   5        3.18        3.41      2.41 o 
  14   6   5       10.81        6.81      2.41 o 
  15   6   5        0.54       -0.76      1.02 o 
  16   6   5        0.01       -0.38      1.02 o 
  17   6   5        0.49        2.27      1.61 o 
  18   6   5        2.30        1.82      1.89 o 
  19   6   5        0.04        3.41      1.61 o 
  20   6   5       10.45       10.22      2.72 o 
  21   6   5        1.59        1.14      1.89 o 
   1   7   5        0.76        0.00      0.76 o 
   2   7   5        0.31        1.70      1.61 o 
   3   7   5        1.51        0.38      1.02 o 
   4   7   5        3.20        0.00      1.02 o 
   5   7   5        0.60       -0.38      1.02 o 
   6   7   5       25.57       24.95      6.24 o 
   7   7   5        0.16        0.00      2.27 o 
   8   7   5       80.60       89.69      5.68 o 
   9   7   5       32.98       26.11      4.54 o 
  10   7   5       77.17       78.34      5.68 o 
  11   7   5        1.61        0.00      2.27 o 
  12   7   5      144.38      138.51      7.95 o 
  13   7   5        1.62       -2.27      2.27 o 
  14   7   5       40.82       28.38      5.68 o 
  15   7   5        7.29        0.00      2.27 o 
  16   7   5       17.48        9.08      3.41 o 
  17   7   5        0.91        1.14      2.27 o 
  18   7   5       11.56       13.62      4.54 o 
  19   7   5        0.70       -2.27      2.27 o 
  20   7   5       27.94       30.65      4.54 o 
   1   8   5        1.05       -1.14      1.70 o 
   2   8   5       21.06        7.95      3.41 o 
   3   8   5        1.83       -2.27      2.27 o 
   4   8   5        0.81       -1.14      1.14 o 
   5   8   5        2.84       -1.14      2.27 o 
   6   8   5       32.47       20.44      4.54 o 
   7   8   5        1.14        0.00      1.14 o 
   8   8   5       19.56       12.49      4.54 o 
   9   8   5        3.53        0.00      2.27 o 
  10   8   5       38.54       40.87      4.54 o 
  11   8   5        2.89       -2.27      2.27 o 
  12   8   5       84.06       68.12      5.68 o 
  13   8   5        5.44        3.41      2.27 o 
  14   8   5      235.57      241.83     10.22 o 
  15   8   5        2.99        1.14      3.41 o 
  16   8   5      101.12       91.96      6.81 o 
  17   8   5        0.00       -1.14      2.27 o 
  18   8   5       10.83       11.35      3.41 o 
  19   8   5        0.61        1.14      2.27 o 
   1   9   5        1.50       -0.80      0.80 o 
   2   9   5       51.51       56.77      5.68 o 
   3   9   5        3.50        0.00      1.14 o 
   4   9   5       11.67        1.14      3.41 o 
   5   9   5       10.20       -1.14      2.27 o 
   6   9   5        3.51       -1.14      1.14 o 
   7   9   5        2.71        1.14      2.27 o 
   8   9   5        1.90        0.00      2.27 o 
   9   9   5        1.41       -1.14      1.14 o 
  10   9   5       15.80        2.27      3.41 o 
  11   9   5        4.45        0.00      2.27 o 
  12   9   5       78.79       65.85      6.81 o 
  13   9   5        3.24       -1.14      2.27 o 
  14   9   5      133.66      149.86      9.08 o 
  15   9   5        0.80        1.14      2.27 o 
  16   9   5        3.13       -1.14      2.27 o 
  17   9   5        3.16        1.14      2.27 o 
  18   9   5        0.37        1.14      2.27 o 
   0  10   5        1.82        0.00      2.27 o 
   1  10   5        6.86        0.91      3.97 o 
   2  10   5       60.28       63.58      5.68 o 
   3  10   5        0.55       -1.14      1.14 o 
   4  10   5        0.87        0.00      1.14 o 
   5  10   5        0.13        1.14      2.27 o 
   6  10   5       15.99        5.68      3.41 o 
   7  10   5        1.95        1.14      2.27 o 
   8  10   5       44.54       47.68      6.81 o 
   9  10   5        0.11        0.00      2.27 o 
  10  10   5        9.77       -1.14      3.41 o 
  11  10   5       10.52       -2.27      2.27 o 
  12  10   5       40.63       27.25      5.68 o 
  13  10   5        3.97       -2.27      2.27 o 
  15  10   5        0.00       -1.14      2.27 o 
  16  10   5      137.27      130.56      9.08 o 
   1  11   5        2.28        0.38      2.27 o 
   2  11   5       10.99        2.27      3.41 o 
   3  11   5        1.44       -2.27      2.27 o 
   4  11   5       83.33       79.47      6.81 o 
   5  11   5        3.42        0.00      2.27 o 
   6  11   5        2.02       -1.14      2.27 o 
   7  11   5        0.07        0.00      2.27 o 
   8  11   5       27.39       10.22      4.54 o 
   9  11   5        0.92       -2.27      2.27 o 
  10  11   5       22.74       17.03      4.54 o 
  11  11   5        1.05        2.27      2.27 o 
  12  11   5       12.87       -1.14      2.27 o 
  13  11   5        0.48        2.27      2.27 o 
  14  11   5        0.89        0.00      3.41 o 
   0  12   5        2.07       -1.14      2.27 o 
   1  12   5        0.34        0.76      1.14 o 
   2  12   5        0.08        0.00      1.14 o 
   3  12   5        0.06        1.14      2.27 o 
   4  12   5       10.67       -2.27      2.27 o 
   5  12   5        1.48       -2.27      2.27 o 
   6  12   5       15.87        1.14      4.54 o 
   7  12   5        0.89        3.41      3.41 o 
   8  12   5       46.54       45.41      5.68 o 
   9  12   5        0.42        1.14      2.27 o 
  10  12   5       33.40       40.87      6.81 o 
  11  12   5        2.07       -2.27      2.27 o 
   1  13   5        0.23        1.70      1.61 o 
   2  13   5        8.85       -1.14      2.27 o 
   3  13   5        1.12       -1.14      2.27 o 
   4  13   5       12.58        0.00      3.41 o 
   5  13   5        3.77       -2.27      2.27 o 
   6  13   5        1.05       -1.14      2.27 o 
   7  13   5        0.10       -1.14      2.27 o 
   8  13   5       60.35       68.12      6.81 o 
   0   0   6     2632.68     2402.85     84.03 o 
   1   0   6        0.22        1.70      2.41 o 
   2   0   6     1292.06     1246.71     47.69 o 
   3   0   6       82.95       84.01      5.68 o 
   4   0   6       55.70       60.17      5.68 o 
   5   0   6       48.22       61.31      4.54 o 
   6   0   6       71.87       76.07      5.68 o 
   7   0   6       36.01       36.33      4.54 o 
   8   0   6        0.06        6.81      2.27 o 
   9   0   6       12.47       11.35      3.41 o 
  10   0   6       27.79       47.68      4.54 o 
  11   0   6       35.85       47.68      4.54 o 
  12   0   6      191.10      210.04      9.08 o 
  13   0   6        0.24       -2.27      2.27 o 
  14   0   6       23.25       26.11      4.54 o 
  15   0   6        4.60       11.35      3.41 o 
  16   0   6       18.78       13.62      3.41 o 
  17   0   6        4.40        5.68      3.41 o 
  18   0   6        6.72        5.68      3.41 o 
  19   0   6        0.42        2.27      3.41 o 
  20   0   6       14.00       20.44      4.54 o 
   1   1   6        0.02       -1.38      1.38 o 
   2   1   6       40.16       38.99      6.81 o 
   3   1   6        0.29        0.57      3.97 o 
   4   1   6       35.22       39.18      3.21 o 
   5   1   6        3.04        1.82      2.27 o 
   6   1   6        9.09       11.64      3.97 o 
   7   1   6        3.22        2.84      2.41 o 
   8   1   6        0.04        0.00      1.61 o 
   9   1   6       18.61       24.13      5.68 o 
  10   1   6       36.43       35.19      4.36 o 
  11   1   6       21.86       29.91      3.41 o 
  12   1   6        1.45        1.82      1.89 o 
  13   1   6       15.71       20.50      3.21 o 
  14   1   6        8.45        7.30      2.72 o 
  15   1   6       20.67       22.27      3.21 o 
  16   1   6       12.25       14.76      2.72 o 
  17   1   6        0.02       -0.57      1.61 o 
  18   1   6       19.39       21.57      3.21 o 
  19   1   6        0.93        0.57      1.70 o 
  20   1   6        0.01        0.45      1.89 o 
   0   2   6      489.63      513.18     21.57 o 
   1   2   6        0.50        2.84      1.70 o 
   2   2   6      169.95      172.57     10.22 o 
   3   2   6       23.01       26.11      4.54 o 
   4   2   6       27.69       27.25      4.54 o 
   5   2   6        3.52        3.41      3.41 o 
   6   2   6        1.56        1.14      2.27 o 
   7   2   6        0.69       -1.14      2.27 o 
   8   2   6        0.78        0.00      2.27 o 
   9   2   6        0.92        2.27      3.41 o 
  10   2   6       28.97       35.19      4.54 o 
  11   2   6        3.33        2.27      3.41 o 
  12   2   6        9.71       10.22      4.54 o 
  13   2   6        1.88        7.95      3.41 o 
  14   2   6       25.37       35.19      5.68 o 
  15   2   6        0.00        1.14      2.27 o 
  16   2   6        9.51        9.08      3.41 o 
  17   2   6        1.74       -1.14      2.27 o 
  18   2   6       12.81       14.76      3.41 o 
  19   2   6        0.54        3.41      3.41 o 
  20   2   6        0.08        0.00      2.27 o 
   1   3   6        0.49        1.70      1.61 o 
   2   3   6       35.21       35.19      3.41 o 
   3   3   6        6.50        9.08      3.41 o 
   4   3   6       21.77       26.11      3.41 o 
   5   3   6       28.83       29.52      3.41 o 
   6   3   6        0.05        2.27      2.27 o 
   7   3   6        0.05        1.14      2.27 o 
   8   3   6        0.26       -1.14      2.27 o 
   9   3   6        1.63        3.41      2.27 o 
  10   3   6       35.86       43.14      5.68 o 
  11   3   6        7.45        7.95      3.41 o 
  12   3   6        0.00        0.00      2.27 o 
  13   3   6        6.16        5.68      3.41 o 
  14   3   6       35.70       37.47      4.54 o 
  15   3   6        8.38        4.54      4.54 o 
  16   3   6        4.56        4.54      3.41 o 
  17   3   6        0.19       -2.27      2.27 o 
  18   3   6        0.07        0.00      2.27 o 
  19   3   6        6.99        3.41      3.41 o 
   0   4   6       35.53       43.14      4.54 o 
   1   4   6       17.95       16.95      2.84 o 
   2   4   6        3.36        4.54      3.41 o 
   3   4   6        1.96        2.27      2.27 o 
   4   4   6       24.50       17.03      3.41 o 
   5   4   6        2.14        2.27      3.41 o 
   6   4   6       23.70       27.25      3.41 o 
   7   4   6       38.27       39.74      4.54 o 
   8   4   6       38.27       55.63      4.54 o 
   9   4   6        1.28        2.27      3.41 o 
  10   4   6       43.91       29.52      4.54 o 
  11   4   6        4.86        5.68      3.41 o 
  12   4   6      119.48      129.43      6.81 o 
  13   4   6        0.11        4.54      3.41 o 
  14   4   6        4.24        4.54      3.41 o 
  15   4   6        2.36        3.41      2.27 o 
  16   4   6        7.74        6.81      5.68 o 
  17   4   6        0.34        1.14      2.27 o 
  18   4   6        0.04        3.41      2.27 o 
  19   4   6        0.56        0.00      2.27 o 
   1   5   6        6.96       11.35      2.41 o 
   2   5   6       57.18       62.44      5.68 o 
   3   5   6        1.57        1.14      2.27 o 
   4   5   6       55.99       57.90      5.68 o 
   5   5   6        7.31        7.95      3.41 o 
   6   5   6       17.11       13.62      3.41 o 
   7   5   6        2.88        1.14      3.41 o 
   8   5   6       52.78       63.58      5.68 o 
   9   5   6       14.20       15.89      3.41 o 
  10   5   6       12.52       18.17      3.41 o 
  11   5   6       10.42       15.89      4.54 o 
  12   5   6        0.00       -1.14      2.27 o 
  13   5   6        7.99       13.62      3.41 o 
  14   5   6       18.37       28.38      3.41 o 
  15   5   6        3.39        0.00      2.27 o 
  16   5   6        0.04       -2.27      2.27 o 
  17   5   6        0.18        2.27      2.27 o 
  18   5   6       11.49       15.89      5.68 o 
   0   6   6        9.23       13.62      3.41 o 
   1   6   6        9.72        7.95      2.41 o 
   2   6   6       41.72       38.60      4.54 o 
   3   6   6        5.41        2.27      2.27 o 
   4   6   6        9.84       12.49      3.41 o 
   5   6   6        0.04        4.54      2.27 o 
   6   6   6       42.61       43.14      4.54 o 
   7   6   6        5.11        9.08      3.41 o 
   8   6   6       13.98       17.03      3.41 o 
   9   6   6        0.84        7.95      2.27 o 
  10   6   6        0.00        2.27      2.27 o 
  11   6   6        0.01        0.00      2.27 o 
  12   6   6       15.30       18.17      3.41 o 
  13   6   6        0.07        1.14      2.27 o 
  14   6   6        3.82        2.27      3.41 o 
  15   6   6        0.45        0.00      2.27 o 
  16   6   6        2.38        2.27      2.27 o 
  17   6   6        0.69        1.14      2.27 o 
   1   7   6        8.02       11.19      2.84 o 
   2   7   6       77.10       94.23      6.81 o 
   3   7   6        7.08        9.08      3.41 o 
   4   7   6       50.52       44.28      4.54 o 
   5   7   6        7.71        6.81      3.41 o 
   6   7   6       46.71       36.33      4.54 o 
   7   7   6        7.49        3.41      3.41 o 
   8   7   6       58.73       65.85      5.68 o 
   9   7   6        0.15        0.00      2.27 o 
  10   7   6        2.28        0.00      2.27 o 
  11   7   6        0.36       -1.14      2.27 o 
  12   7   6        7.02       13.62      3.41 o 
  13   7   6        0.06        3.41      3.41 o 
  14   7   6        7.68        6.81      3.41 o 
  15   7   6        0.49        1.14      3.41 o 
  16   7   6       11.57       19.30      4.54 o 
   0   8   6       51.27       54.50      5.68 o 
   1   8   6        6.53        4.77      4.54 o 
   2   8   6        0.30       -2.27      2.27 o 
   3   8   6        0.01        1.14      2.27 o 
   4   8   6        5.45        5.68      2.27 o 
   5   8   6        0.21        2.27      2.27 o 
   6   8   6       31.76       29.52      5.68 o 
   7   8   6        1.16        6.81      3.41 o 
   8   8   6        1.35        4.54      4.54 o 
   9   8   6        6.96       11.35      3.41 o 
  10   8   6        2.07       -2.27      2.27 o 
  11   8   6        0.60        3.41      3.41 o 
  12   8   6        6.84       11.35      3.41 o 
  13   8   6        2.96        1.14      3.41 o 
  14   8   6        0.56        2.27      2.27 o 
   1   9   6        0.50        1.70      1.70 o 
   2   9   6        3.91        5.68      2.27 o 
   3   9   6        1.00        1.14      2.27 o 
   4   9   6        0.09        0.00      2.27 o 
   5   9   6        2.35        2.27      2.27 o 
   6   9   6       18.94       15.89      4.54 o 
   7   9   6        0.84        0.00      2.27 o 
   8   9   6       26.68       30.65      4.54 o 
   9   9   6        0.58        0.00      3.41 o 
  10   9   6        0.89        3.41      2.27 o 
  11   9   6        5.90        7.95      3.41 o 
  12   9   6        0.05       -1.14      2.27 o 
  13   9   6        0.78        3.41      3.41 o 
   0  10   6        1.05        2.27      2.27 o 
   1  10   6        0.65        1.70      1.61 o 
   2  10   6        0.67        2.27      2.27 o 
   3  10   6        2.06        3.41      3.41 o 
   4  10   6        0.46       -2.27      2.27 o 
   5  10   6        0.07       -1.14      2.27 o 
   6  10   6       46.03       63.58      5.68 o 
   7  10   6        1.55        2.27      3.41 o 
   8  10   6       40.14       39.74      5.68 o 
   9  10   6        0.33        1.14      3.41 o 
  10  10   6       55.25       56.77      6.81 o 
   1  11   6        0.03       -1.14      1.61 o 
   2  11   6        1.51       -1.14      2.27 o 
   3  11   6        0.97        0.00      2.27 o 
   4  11   6        6.78        5.68      3.41 o 
   5  11   6        0.06        0.00      3.41 o 
   6  11   6       45.21       63.58      5.68 o 
   7  11   6        6.86       14.76      4.54 o 
   1   1   7        0.12       -0.10      1.22 o 
   2   1   7       56.09       56.66      5.11 o 
   3   1   7        0.47        0.23      1.89 o 
   4   1   7        8.06        9.74      2.41 o 
   5   1   7       11.59       10.82      2.41 o 
   6   1   7        1.28        1.59      1.89 o 
   7   1   7        0.01        1.82      2.27 o 
   8   1   7       22.97       16.07      5.68 o 
   9   1   7        0.01        1.14      2.27 o 
  10   1   7       18.70       16.42      3.97 o 
  11   1   7        0.16        2.04      1.89 o 
  12   1   7        0.57        0.91      1.89 o 
  13   1   7        0.87       -0.57      1.61 o 
  14   1   7        4.33        1.36      1.89 o 
   0   2   7       58.95       49.95      7.95 o 
   1   2   7        8.90       13.23      3.41 o 
   2   2   7        3.23        1.14      3.41 o 
   3   2   7        2.47        4.54      2.27 o 
   4   2   7       11.35        6.81      3.41 o 
   5   2   7        6.36        6.81      4.54 o 
   6   2   7       36.79       38.60      4.54 o 
   7   2   7        4.19        4.54      4.54 o 
   8   2   7       70.43       64.71      6.81 o 
   9   2   7        1.18        0.00      2.27 o 
  10   2   7       52.32       44.28      5.68 o 
  11   2   7        0.56        2.27      3.41 o 
  12   2   7       13.02        9.08      5.68 o 
  13   2   7        4.55        3.41      3.41 o 
  14   2   7        7.63       10.22      3.41 o 
   1   3   7        0.23       -1.14      1.61 o 
   2   3   7        1.84       -1.14      2.27 o 
   3   3   7        0.51       -1.14      2.27 o 
   4   3   7        4.32        2.27      3.41 o 
   5   3   7        0.01       -1.14      2.27 o 
   6   3   7        2.89        2.27      2.27 o 
   7   3   7        0.12        1.14      3.41 o 
   8   3   7        1.79        1.14      3.41 o 
   9   3   7        0.04        0.00      2.27 o 
  10   3   7        0.62        0.00      3.41 o 
  11   3   7        1.10        3.41      3.41 o 
  12   3   7       33.88       26.11      5.68 o 
  13   3   7        1.96        2.27      3.41 o 
  14   3   7        0.00        0.00      2.27 o 
   0   4   7        0.13        1.14      2.27 o 
   1   4   7        0.06        0.00      1.61 o 
   2   4   7       17.41       17.03      4.54 o 
   3   4   7        0.83        1.14      2.27 o 
   4   4   7        0.88        1.14      2.27 o 
   5   4   7        0.50        0.00      2.27 o 
   6   4   7       10.10        9.08      5.68 o 
   7   4   7        7.06        3.41      4.54 o 
   8   4   7       78.28       87.42      6.81 o 
   9   4   7        1.98       -1.14      3.41 o 
  10   4   7       14.08        6.81      3.41 o 
  11   4   7        0.39        1.14      2.27 o 
  12   4   7       18.82       11.35      6.81 o 
  13   4   7        0.44       -1.14      2.27 o 
   1   5   7        0.20        2.50      1.89 o 
   2   5   7        0.35       -1.14      2.27 o 
   3   5   7        0.82        4.54      3.41 o 
   4   5   7       13.71       12.49      3.41 o 
   5   5   7        0.51        3.41      3.41 o 
   6   5   7        0.89       -1.14      1.14 o 
   7   5   7        0.15       -1.14      2.27 o 
   8   5   7        4.38        9.08      3.41 o 
   9   5   7        1.79        4.54      2.27 o 
  10   5   7       14.75       21.57      4.54 o 
  11   5   7        0.25        0.00      3.41 o 
  12   5   7       16.64       21.57      4.54 o 
   0   6   7        5.31        3.41      3.41 o 
   1   6   7        1.11        2.27      1.61 o 
   2   6   7        3.16        3.41      3.41 o 
   3   6   7        0.19        4.54      3.41 o 
   4   6   7        0.29        0.00      2.27 o 
   5   6   7        0.06        1.14      2.27 o 
   6   6   7        0.32        2.27      3.41 o 
   7   6   7        0.85        0.00      2.27 o 
   8   6   7        3.14        3.41      3.41 o 
   9   6   7        0.01        0.00      2.27 o 
  10   6   7        0.27       -2.27      2.27 o 
   1   7   7        0.23       -1.70      1.70 o 
   2   7   7        0.11       -2.27      2.27 o 
   3   7   7        1.65        1.14      3.41 o 
   4   7   7        0.11        0.00      2.27 o 
   5   7   7        0.79        2.27      3.41 o 
   6   7   7        0.12        0.00      2.27 o 
   7   7   7        1.76        1.14      2.27 o 
   8   7   7        1.44        0.00      2.27 o 
   0   8   7       15.23       21.57      4.54 o 
   1   8   7        0.40       -1.14      1.61 o 
   2   8   7       12.69        9.08      4.54 o 
   3   8   7        0.39        1.14      2.27 o 
   4   8   7        0.00       -1.14      1.14 o 
   5   8   7        0.62        0.00      2.27 o 
   0   0   8      436.57      434.84     14.76 o 
   1   0   8        3.95        0.99      2.92 o 
                                                 
